# Supplementary material for: 4-Chloro­anilinium thio­cyanate
Source: Acta Crystallogr Sect E Struct Rep Online. 2012 Jun 2;68(Pt 7):o1988. doi: 10.1107/S160053681202377X (PMC3393264; doi:10.1107/S160053681202377X)
Supplement: Supplementary file 1 [file e-68-o1988-sup1.cif]

##############################################################################
#                                                                            #
# This CIF contains the data in a paper accepted for publication in          #
# Acta Crystallographica Section E. It conforms to the requirements of       #
# Notes for Authors for Acta Crystallographica Section E, and has been       #
# peer reviewed under the auspices of the IUCr Commission on Journals.       #
#                                                                            #
# Full details of the Crystallographic Information File format               #
# are given in the paper "The Crystallographic Information File (CIF):       #
# a New Standard Archive File for Crystallography" by S. R. Hall, F. H.      #
# Allen and I. D. Brown [Acta Cryst. (1991), A47, 655-685].                  #
#                                                                            #
# The current version of the core CIF dictionary is obtainable from          #
# ftp://ftp.iucr.org/pub/cif_core.dic.                                       #
#                                                                            #
# Software is freely available for graphical display of the structure(s)     #
# in this CIF. For information consult the CIF software page                 #
# http://www.iucr.org/resources/cif/software.                                #
#                                                                            #
# This file may be used for bona fide research purposes within the           #
# scientific community so long as proper attribution is given to the journal # 
# article from which it was obtained.                                        #
#                                                                            #
##############################################################################
data_global
_audit_creation_method     'form.cif (version 2.0)'
_journal_data_validation_number     ?
_journal_date_recd_electronic     2012-05-23
_journal_date_accepted     2012-05-24
_journal_name_full     'Acta Crystallographica, Section E'
_journal_year     2012
_journal_volume     68
_journal_issue      7
_journal_page_first     o1988
_journal_page_last     o1988
_journal_paper_category     QO
_journal_paper_doi     10.1107/S160053681202377X
_journal_coeditor_code     BQ2362
_publ_contact_author_name     'Prof. Bohari M. Yamin'
_publ_contact_author_address
;
      X-ray Crystallography Laboratory
      School of Chemical Sciences and Food Technology
      Universiti Kebangsaan Malaysia
      43600 Bangi, Selangor
      MALAYSIA
;
_publ_contact_author_email     'bohari@pkrisc.cc.ukm.my'
_publ_contact_author_fax     '6 03 89292410 '
_publ_contact_author_phone     '6 03 89293880'
_publ_section_title
;
4-Chloroanilinium thiocyanate
;
loop_
    _publ_author_name
    _publ_author_footnote
    _publ_author_address
    'Siti Fairus M. Yusoff' ?
;      School of Chemical Sciences and Food Technology
       Universiti Kebangsaan Malaysia
       43600 Bangi, Selangor
       Malaysia
;
    'Halima, F. Salem' ?
;      School of Chemical Sciences and Food Technology
       Universiti Kebangsaan Malaysia
       43600 Bangi, Selangor
       Malaysia
;
    'Yamin, Bohari M.' ?
;      School of Chemical Sciences and Food Technology
       Universiti Kebangsaan Malaysia
       43600 Bangi, Selangor
       Malaysia
;
data_I
_audit_creation_method     SHELXL-97
_chemical_name_systematic
;
4-Chloroanilinium thiocyanate
;
_chemical_name_common     'para-chloroanilinium thiocyanate'
_chemical_formula_moiety     'C6 H7 Cl N1 +, C N S -'
_chemical_formula_sum     'C7 H7 Cl N2 S'
_chemical_formula_iupac     'C6 H7 Cl N1 +, N C S -'
_chemical_formula_weight     186.66
_chemical_melting_point     ?
_symmetry_cell_setting     orthorhombic
_symmetry_space_group_name_H-M     'P b c a'
_symmetry_space_group_name_Hall     '-P 2ac 2ab'
loop_
    _symmetry_equiv_pos_as_xyz
    'x, y, z'
    '-x+1/2, -y, z+1/2'
    '-x, y+1/2, -z+1/2'
    'x+1/2, -y+1/2, -z'
    '-x, -y, -z'
    'x-1/2, y, -z-1/2'
    'x, -y-1/2, z-1/2'
    '-x-1/2, y-1/2, z'
_cell_length_a     7.743(2)
_cell_length_b     7.199(2)
_cell_length_c     31.913(10)
_cell_angle_alpha     90.00
_cell_angle_beta     90.00
_cell_angle_gamma     90.00
_cell_volume     1778.8(10)
_cell_formula_units_Z     8
_cell_measurement_reflns_used     4443
_cell_measurement_theta_min     1.2
_cell_measurement_theta_max     26.5
_cell_measurement_temperature     298(2)
_exptl_crystal_description     slab
_exptl_crystal_colour     colourless
_exptl_crystal_size_max     0.50
_exptl_crystal_size_mid     0.43
_exptl_crystal_size_min     0.30
_exptl_crystal_density_diffrn     1.394
_exptl_crystal_density_meas     ?
_exptl_crystal_density_method     'not measured'
_exptl_crystal_F_000     768
_exptl_absorpt_coefficient_mu     0.600
_exptl_absorpt_correction_type     multi-scan
_exptl_absorpt_process_details     '(SADABS; Bruker, 2000)'
_exptl_absorpt_correction_T_min     0.7535
_exptl_absorpt_correction_T_max     0.8405
_exptl_special_details     ?
_diffrn_ambient_temperature     298(2)
_diffrn_radiation_type     MoK\a
_diffrn_radiation_wavelength     0.71073
_diffrn_radiation_source     'fine-focus sealed tube'
_diffrn_radiation_monochromator     graphite
_diffrn_measurement_device_type
;
Bruker SMART APEX CCD area-detector
;
_diffrn_measurement_method     '\w scan'
_diffrn_detector_area_resol_mean     83.66
_diffrn_reflns_number     10422
_diffrn_reflns_av_R_equivalents     0.0239
_diffrn_reflns_av_sigmaI/netI     0.0179
_diffrn_reflns_theta_min     1.2
_diffrn_reflns_theta_max     26.5
_diffrn_reflns_theta_full     26.5
_diffrn_measured_fraction_theta_max     1.00
_diffrn_measured_fraction_theta_full     1.00
_diffrn_reflns_limit_h_min     -5
_diffrn_reflns_limit_h_max     9
_diffrn_reflns_limit_k_min     -9
_diffrn_reflns_limit_k_max     8
_diffrn_reflns_limit_l_min     -38
_diffrn_reflns_limit_l_max     40
_diffrn_standards_number     0
_diffrn_standards_interval_count     0
_diffrn_standards_interval_time     0
_diffrn_standards_decay_%     0
_refine_special_details
;
Refinement of <i>F</i>^2^ against ALL reflections. The weighted <i>R</i>-factor
<i>wR</i> and goodness of fit <i>S</i> are based on <i>F</i>^2^, conventional
<i>R</i>-factors <i>R</i> are based on <i>F</i>, with <i>F</i> set to zero for
negative <i>F</i>^2^. The threshold expression of <i>F</i>^2^ >
\s(<i>F</i>^2^) is used only for calculating <i>R</i>-factors(gt) <i>etc</i>.
and is not relevant to the choice of reflections for refinement.
<i>R</i>-factors based on <i>F</i>^2^ are statistically about twice as large
as those based on <i>F</i>, and <i>R</i>- factors based on ALL data will be
even larger.
;
_reflns_number_total     1846
_reflns_number_gt     1628
_reflns_threshold_expression     I>2\s(I)
_refine_ls_structure_factor_coef     Fsqd
_refine_ls_matrix_type     full
_refine_ls_R_factor_all     0.0446
_refine_ls_R_factor_gt     0.0393
_refine_ls_wR_factor_gt     0.1049
_refine_ls_wR_factor_ref     0.1084
_refine_ls_goodness_of_fit_ref     1.18
_refine_ls_restrained_S_all     1.18
_refine_ls_number_reflns     1846
_refine_ls_number_parameters     112
_refine_ls_number_restraints     3
_refine_ls_hydrogen_treatment     mixed
_refine_ls_weighting_scheme     calc
_refine_ls_weighting_details
         'calc w=1/[\s^2^(Fo^2^)+(0.0501P)^2^+0.6879P] where P=(Fo^2^+2Fc^2^)/3'
_atom_sites_solution_hydrogens     geom
_atom_sites_solution_primary     direct
_atom_sites_solution_secondary     difmap
_refine_ls_shift/su_max_lt     0.002
_refine_ls_shift/su_mean     0.000
_refine_diff_density_max     0.31
_refine_diff_density_min     -0.19
_refine_ls_extinction_method     none
_refine_ls_extinction_coef     ?
loop_
    _atom_type_symbol
    _atom_type_description
    _atom_type_scat_dispersion_real
    _atom_type_scat_dispersion_imag
    _atom_type_scat_source
    'C' 'C' 0.0033 0.0016
                         'International Tables Vol C Tables 4.2.6.8 and 6.1.1.4'
    'H' 'H' 0.0000 0.0000
                         'International Tables Vol C Tables 4.2.6.8 and 6.1.1.4'
    'N' 'N' 0.0061 0.0033
                         'International Tables Vol C Tables 4.2.6.8 and 6.1.1.4'
    'S' 'S' 0.1246 0.1234
                         'International Tables Vol C Tables 4.2.6.8 and 6.1.1.4'
    'Cl' 'Cl' 0.1484 0.1585
                         'International Tables Vol C Tables 4.2.6.8 and 6.1.1.4'
_computing_data_collection     'SMART (Bruker, 2000)'
_computing_cell_refinement     'SAINT (Bruker, 2000)'
_computing_data_reduction     'SAINT (Bruker, 2000)'
_computing_structure_solution     'SHELXS97 (Sheldrick, 2008)'
_computing_structure_refinement     'SHELXL97 (Sheldrick, 2008)'
_computing_molecular_graphics     'SHELXTL (Sheldrick, 2008)'
_computing_publication_material
;
SHELXTL (Sheldrick, 2008), PARST (Nardelli, 1995) and PLATON
(Spek, 2009)
;
loop_
    _atom_site_type_symbol
    _atom_site_label
    _atom_site_fract_x
    _atom_site_fract_y
    _atom_site_fract_z
    _atom_site_U_iso_or_equiv
    _atom_site_adp_type
    _atom_site_calc_flag
    _atom_site_refinement_flags
    _atom_site_occupancy
    _atom_site_symmetry_multiplicity
    _atom_site_disorder_assembly
    _atom_site_disorder_group
    Cl Cl1 0.41886(10) 0.01916(11) 0.749321(18) 0.0681(2) Uani d . 1 1 . .
    S S1 0.66687(7) 0.20120(7) 0.468838(17) 0.04316(18) Uani d . 1 1 . .
    N N1 0.5614(2) 0.1442(3) 0.56935(6) 0.0404(4) Uani d D 1 1 . .
    H H1A 0.6668(16) 0.111(4) 0.5642(7) 0.048(7) Uiso d D 1 1 . .
    H H1B 0.550(3) 0.2589(17) 0.5623(8) 0.062(8) Uiso d D 1 1 . .
    H H1C 0.490(3) 0.082(4) 0.5539(7) 0.068(8) Uiso d D 1 1 . .
    N N2 0.4214(2) 0.4537(3) 0.43930(7) 0.0510(5) Uani d . 1 1 . .
    C C1 0.4128(3) 0.2283(4) 0.63414(7) 0.0581(6) Uani d . 1 1 . .
    H H1 0.3576 0.3241 0.6199 0.070 Uiso calc R 1 1 . .
    C C2 0.3805(4) 0.1992(4) 0.67630(8) 0.0638(7) Uani d . 1 1 . .
    H H2 0.3038 0.2757 0.6906 0.077 Uiso calc R 1 1 . .
    C C3 0.4620(3) 0.0576(3) 0.69664(6) 0.0446(5) Uani d . 1 1 . .
    C C4 0.5754(3) -0.0562(3) 0.67624(7) 0.0561(6) Uani d . 1 1 . .
    H H4 0.6301 -0.1524 0.6904 0.067 Uiso calc R 1 1 . .
    C C5 0.6076(3) -0.0262(3) 0.63414(7) 0.0526(6) Uani d . 1 1 . .
    H H5 0.6847 -0.1023 0.6198 0.063 Uiso calc R 1 1 . .
    C C6 0.5263(2) 0.1152(3) 0.61366(6) 0.0363(4) Uani d . 1 1 . .
    C C7 0.5235(3) 0.3494(3) 0.45172(6) 0.0367(4) Uani d . 1 1 . .
loop_
    _atom_site_aniso_label
    _atom_site_aniso_U_11
    _atom_site_aniso_U_22
    _atom_site_aniso_U_33
    _atom_site_aniso_U_12
    _atom_site_aniso_U_13
    _atom_site_aniso_U_23
    Cl1 0.0875(5) 0.0781(5) 0.0387(3) -0.0028(4) 0.0118(3) 0.0012(3)
    S1 0.0390(3) 0.0415(3) 0.0490(3) 0.0027(2) 0.0001(2) 0.0058(2)
    N1 0.0408(10) 0.0419(10) 0.0387(9) -0.0012(8) -0.0013(8) 0.0028(7)
    N2 0.0441(10) 0.0450(10) 0.0639(12) 0.0019(9) -0.0057(9) 0.0067(9)
    C1 0.0664(16) 0.0605(14) 0.0473(13) 0.0269(13) -0.0001(11) 0.0027(11)
    C2 0.0710(16) 0.0712(16) 0.0491(13) 0.0305(14) 0.0105(12) -0.0039(12)
    C3 0.0497(12) 0.0505(12) 0.0338(9) -0.0063(10) 0.0016(9) -0.0028(9)
    C4 0.0690(16) 0.0528(13) 0.0465(12) 0.0168(12) 0.0043(11) 0.0104(10)
    C5 0.0606(14) 0.0531(13) 0.0440(12) 0.0189(11) 0.0098(10) 0.0047(10)
    C6 0.0354(9) 0.0366(10) 0.0368(10) -0.0023(8) -0.0018(8) -0.0012(7)
    C7 0.0372(10) 0.0338(9) 0.0392(10) -0.0066(8) 0.0024(8) -0.0005(8)
_geom_special_details
;
All e.s.d.'s (except the e.s.d. in the dihedral angle between two l.s. planes)
are estimated using the full covariance matrix. The cell e.s.d.'s are taken
into account individually in the estimation of e.s.d.'s in distances, angles
and torsion angles; correlations between e.s.d.'s in cell parameters are only
used when they are defined by crystal symmetry. An approximate (isotropic)
treatment of cell e.s.d.'s is used for estimating e.s.d.'s involving l.s.
planes.
;
loop_
    _geom_bond_atom_site_label_1
    _geom_bond_atom_site_label_2
    _geom_bond_site_symmetry_2
    _geom_bond_distance
    _geom_bond_publ_flag
    Cl1 C3 . 1.736(2) ?
    S1 C7 . 1.634(2) ?
    N1 C6 . 1.455(3) ?
    N1 H1A . 0.866(10) ?
    N1 H1B . 0.860(10) ?
    N1 H1C . 0.868(10) ?
    N2 C7 . 1.160(3) ?
    C1 C6 . 1.365(3) ?
    C1 C2 . 1.385(4) ?
    C1 H1 . 0.9300 ?
    C2 C3 . 1.363(3) ?
    C2 H2 . 0.9300 ?
    C3 C4 . 1.365(3) ?
    C4 C5 . 1.384(3) ?
    C4 H4 . 0.9300 ?
    C5 C6 . 1.364(3) ?
    C5 H5 . 0.9300 ?
loop_
    _geom_angle_atom_site_label_1
    _geom_angle_atom_site_label_2
    _geom_angle_atom_site_label_3
    _geom_angle_site_symmetry_1
    _geom_angle_site_symmetry_3
    _geom_angle
    _geom_angle_publ_flag
    C6 N1 H1A . . 108.8(16) ?
    C6 N1 H1B . . 111.9(19) ?
    H1A N1 H1B . . 108(3) ?
    C6 N1 H1C . . 110.9(19) ?
    H1A N1 H1C . . 111(3) ?
    H1B N1 H1C . . 107(3) ?
    C6 C1 C2 . . 119.4(2) ?
    C6 C1 H1 . . 120.3 ?
    C2 C1 H1 . . 120.3 ?
    C3 C2 C1 . . 119.5(2) ?
    C3 C2 H2 . . 120.3 ?
    C1 C2 H2 . . 120.3 ?
    C2 C3 C4 . . 121.3(2) ?
    C2 C3 Cl1 . . 119.39(18) ?
    C4 C3 Cl1 . . 119.33(18) ?
    C3 C4 C5 . . 119.0(2) ?
    C3 C4 H4 . . 120.5 ?
    C5 C4 H4 . . 120.5 ?
    C6 C5 C4 . . 119.9(2) ?
    C6 C5 H5 . . 120.1 ?
    C4 C5 H5 . . 120.1 ?
    C5 C6 C1 . . 120.9(2) ?
    C5 C6 N1 . . 119.10(18) ?
    C1 C6 N1 . . 120.02(19) ?
    N2 C7 S1 . . 179.5(2) ?
loop_
    _geom_torsion_atom_site_label_1
    _geom_torsion_atom_site_label_2
    _geom_torsion_atom_site_label_3
    _geom_torsion_atom_site_label_4
    _geom_torsion_site_symmetry_1
    _geom_torsion_site_symmetry_2
    _geom_torsion_site_symmetry_3
    _geom_torsion_site_symmetry_4
    _geom_torsion
    _geom_torsion_publ_flag
    C6 C1 C2 C3 . . . . -0.3(4) ?
    C1 C2 C3 C4 . . . . 0.2(4) ?
    C1 C2 C3 Cl1 . . . . -179.0(2) ?
    C2 C3 C4 C5 . . . . 0.1(4) ?
    Cl1 C3 C4 C5 . . . . 179.2(2) ?
    C3 C4 C5 C6 . . . . -0.1(4) ?
    C4 C5 C6 C1 . . . . 0.0(4) ?
    C4 C5 C6 N1 . . . . -179.8(2) ?
    C2 C1 C6 C5 . . . . 0.2(4) ?
    C2 C1 C6 N1 . . . . 180.0(2) ?
loop_
    _geom_hbond_atom_site_label_D
    _geom_hbond_atom_site_label_H
    _geom_hbond_atom_site_label_A
    _geom_hbond_site_symmetry_D
    _geom_hbond_site_symmetry_H
    _geom_hbond_site_symmetry_A
    _geom_hbond_distance_DH
    _geom_hbond_distance_HA
    _geom_hbond_distance_DA
    _geom_hbond_angle_DHA
    _geom_hbond_publ_flag
    N1 H1A N2 . . 4_556 0.866(15) 2.029(14) 2.888(2) 172(2) yes
    N1 H1B N2 . . 5_666 0.860(14) 2.081(13) 2.911(3) 162(2) yes
    N1 H1C S1 . . 5_656 0.87(2) 2.48(3) 3.285(2) 155(2) yes
_iucr_refine_instructions_details
;
TITL a in Pbca
CELL 0.71073   7.7432   7.1985  31.9131  90.000  90.000  90.000
ZERR    8.00   0.0024   0.0023   0.0097   0.000   0.000   0.000
LATT 1
SYMM 0.5-X, -Y, 0.5+Z
SYMM -X, 0.5+Y, 0.5-Z
SYMM 0.5+X, 0.5-Y, -Z
SFAC C  H  N  S  Cl
UNIT 56 56 16 8 8
L.S. 20
OMIT -3 53
ACTA
BOND $H
FMAP 2 2 60
PLAN 10
CONF
DFIX 0.86 0.01 n1 h1a n1 h1b n1 h1c
SIZE 0.50 0.43 0.30
TEMP 25
WGHT    0.050100    0.687900
FVAR       0.51600
CL1   5    0.418856    0.019158    0.749321    11.00000    0.08752    0.07809 =
         0.03874    0.00119    0.01180   -0.00276
S1    4    0.666871    0.201198    0.468838    11.00000    0.03903    0.04150 =
         0.04895    0.00581    0.00010    0.00274
N1    3    0.561384    0.144207    0.569354    11.00000    0.04075    0.04190 =
         0.03867    0.00280   -0.00128   -0.00123
H1A   2    0.666811    0.111154    0.564181    11.00000    0.04765
H1B   2    0.550325    0.258852    0.562314    11.00000    0.06194
H1C   2    0.489657    0.081806    0.553929    11.00000    0.06772
N2    3    0.421403    0.453690    0.439301    11.00000    0.04414    0.04498 =
         0.06390    0.00666   -0.00568    0.00193
C1    1    0.412772    0.228291    0.634138    11.00000    0.06638    0.06046 =
         0.04731    0.00268   -0.00011    0.02690
AFIX  43
H1    2    0.357561    0.324085    0.619894    11.00000   -1.20000
AFIX   0
C2    1    0.380515    0.199193    0.676305    11.00000    0.07097    0.07122 =
         0.04910   -0.00386    0.01046    0.03046
AFIX  43
H2    2    0.303850    0.275665    0.690646    11.00000   -1.20000
AFIX   0
C3    1    0.462019    0.057562    0.696638    11.00000    0.04968    0.05045 =
         0.03382   -0.00280    0.00163   -0.00628
C4    1    0.575384   -0.056177    0.676243    11.00000    0.06905    0.05284 =
         0.04648    0.01036    0.00434    0.01675
AFIX  43
H4    2    0.630124   -0.152397    0.690448    11.00000   -1.20000
AFIX   0
C5    1    0.607641   -0.026201    0.634136    11.00000    0.06062    0.05312 =
         0.04400    0.00466    0.00984    0.01893
AFIX  43
H5    2    0.684675   -0.102345    0.619822    11.00000   -1.20000
AFIX   0
C6    1    0.526264    0.115211    0.613659    11.00000    0.03540    0.03665 =
         0.03677   -0.00120   -0.00177   -0.00228
C7    1    0.523496    0.349432    0.451716    11.00000    0.03715    0.03376 =
         0.03924   -0.00053    0.00241   -0.00659
HKLF 4
REM  a in Pbca
REM R1 =  0.0393 for   1628 Fo > 4sig(Fo)  and  0.0446 for all   1846 data
REM    112 parameters refined using      3 restraints
END
WGHT      0.0501      0.6879
REM Highest difference peak  0.311,  deepest hole -0.185,  1-sigma level  0.051
Q1    1   0.6794  0.1998  0.4408  11.00000  0.05    0.31
Q2    1   0.3447  0.0796  0.7440  11.00000  0.05    0.26
Q3    1   0.5062  0.0737  0.7541  11.00000  0.05    0.25
Q4    1   0.5234  0.0151  0.6205  11.00000  0.05    0.24
Q5    1   0.4237  0.1373  0.6212  11.00000  0.05    0.23
Q6    1   0.4359  0.0463  0.7179  11.00000  0.05    0.22
Q7    1   0.4225  0.1014  0.6822  11.00000  0.05    0.20
Q8    1   0.6223 -0.0006  0.6598  11.00000  0.05    0.20
Q9    1   0.3590  0.4960  0.4409  11.00000  0.05    0.18
Q10   1   0.4748 -0.0239  0.6819  11.00000  0.05    0.18
;
