# Supplementary material for: 4-Chloro­anilinium thio­cyanate
Source: Acta Crystallogr Sect E Struct Rep Online. 2012 Jun 2;68(Pt 7):o1988. doi: 10.1107/S160053681202377X (PMC3393264; doi:10.1107/S160053681202377X)
Supplement: Supplementary file 2 [file e-68-o1988-Isup2.hkl]

# 
# h,k,l, Fc-squared, Fo-squared, sigma(Fo-squared) and status flag 
# 
data_I
_shelx_title ' a in Pbca' 
_shelx_refln_list_code          4 
_shelx_F_calc_maximum      199.01 
_exptl_crystal_F_000       768.00 
_reflns_d_resolution_high  0.7965 
 
loop_ 
 _symmetry_equiv_pos_as_xyz 
 'x, y, z' 
 '-x+1/2, -y, z+1/2' 
 '-x, y+1/2, -z+1/2' 
 'x+1/2, -y+1/2, -z' 
 '-x, -y, -z' 
 'x-1/2, y, -z-1/2' 
 'x, -y-1/2, z-1/2' 
 '-x-1/2, y-1/2, z' 
 
_cell_length_a     7.7432 
_cell_length_b     7.1985 
_cell_length_c    31.9131 
_cell_angle_alpha  90.000 
_cell_angle_beta   90.000 
_cell_angle_gamma  90.000 
 
_shelx_F_squared_multiplier     1.000 
 
loop_ 
 _refln_index_h 
 _refln_index_k 
 _refln_index_l 
 _refln_F_squared_calc 
 _refln_F_squared_meas 
 _refln_F_squared_sigma 
 _refln_observed_status 
   2   0   0    39603.64    36777.38    923.70 o 
   4   0   0     5094.48     5237.71     97.57 o 
   6   0   0       46.81       62.28      8.83 o 
   8   0   0      612.32      596.19     27.15 o 
   2   1   0      155.30      162.79      9.76 o 
   4   1   0     2615.77     2632.38     40.92 o 
   6   1   0      538.32      553.20     15.02 o 
   8   1   0     1185.46     1257.95     25.27 o 
   0   2   0     2425.89     2744.36     41.53 o 
   2   2   0     9718.92    10814.23    159.64 o 
   4   2   0       10.38       13.35      1.83 o 
   6   2   0     3271.47     3313.42     46.07 o 
   8   2   0        4.97        8.33      4.01 o 
   2   3   0     3618.58     3858.91     50.65 o 
   4   3   0       52.13       63.35      4.87 o 
   6   3   0        2.42        2.98      2.63 o 
   8   3   0       15.18       14.82      4.21 o 
   0   4   0     2856.74     2999.79     56.66 o 
   2   4   0       99.81      113.09      3.04 o 
   4   4   0     2036.13     1982.66     32.65 o 
   6   4   0      312.93      325.18      7.40 o 
   8   4   0       34.92       26.92      6.06 o 
   2   5   0     3608.02     3640.37     48.99 o 
   4   5   0     3261.52     3271.87     63.71 o 
   6   5   0      260.75      238.50     10.65 o 
   8   5   0        3.29        1.98      5.13 o 
   0   6   0      787.16      714.78     17.95 o 
   2   6   0        2.89        3.33      2.43 o 
   4   6   0      124.56      116.67      6.44 o 
   6   6   0       25.56       30.24      5.70 o 
   2   7   0      102.03      100.36      4.63 o 
   4   7   0      481.79      482.96     12.59 o 
   6   7   0        0.00       -4.12      4.62 o 
   0   8   0      117.63      123.30     11.49 o 
   2   8   0      124.66      123.50      6.33 o 
   4   8   0      107.68      106.77     18.84 o 
   1   1   1     4417.13     4391.20     42.62 o 
   2   1   1     3181.24     3556.30     32.28 o 
   3   1   1      557.18      590.67     31.15 o 
   4   1   1     1184.00     1123.84     12.52 o 
   5   1   1       29.73       28.36      2.24 o 
   6   1   1        8.44       11.04      1.78 o 
   7   1   1       32.54       34.30      2.24 o 
   8   1   1       18.15       36.62      3.56 o 
   9   1   1       38.15       30.07      4.30 o 
   0   2   1     6096.43     6776.59     77.40 o 
   1   2   1     2618.24     2658.47     24.65 o 
   2   2   1     3362.83     3540.10     37.83 o 
   3   2   1      247.63      270.77      4.63 o 
   4   2   1      109.64      116.03      2.39 o 
   5   2   1      108.90      105.64      2.85 o 
   6   2   1       22.67       30.52      3.28 o 
   7   2   1      288.82      280.80      7.15 o 
   8   2   1        1.08        1.41      2.66 o 
   9   2   1        9.30        6.68      3.86 o 
   1   3   1     2238.38     2329.64     19.68 o 
   2   3   1      659.49      580.85      7.02 o 
   3   3   1     2286.54     2344.42     26.13 o 
   4   3   1     2076.40     2116.31     30.02 o 
   5   3   1       19.31       23.21      1.76 o 
   6   3   1      437.26      411.47      8.70 o 
   7   3   1        1.53        2.22      2.37 o 
   8   3   1        0.03       -1.04      2.62 o 
   9   3   1      265.20      289.54      8.40 o 
   0   4   1      292.18      248.28      5.44 o 
   1   4   1     1636.91     1552.19     14.64 o 
   2   4   1       38.43       43.65      1.92 o 
   3   4   1       45.51       53.71      3.06 o 
   4   4   1       51.45       49.67      2.45 o 
   5   4   1      776.70      743.58      8.46 o 
   6   4   1       38.31       54.80      2.80 o 
   7   4   1      356.68      363.62      7.64 o 
   8   4   1       26.65       26.22      4.17 o 
   1   5   1      247.73      259.70      4.31 o 
   2   5   1     1315.50     1305.75     14.04 o 
   3   5   1     2499.88     2372.81     34.49 o 
   4   5   1      199.32      211.94      6.13 o 
   5   5   1       29.55       34.86      2.90 o 
   6   5   1        5.18        4.87      3.27 o 
   7   5   1      125.64      129.35      7.07 o 
   8   5   1        0.64        1.72      3.72 o 
   0   6   1       27.18       39.52      3.15 o 
   1   6   1      487.88      459.82      6.63 o 
   2   6   1       31.65       28.09      2.08 o 
   3   6   1      105.93      103.52      3.68 o 
   4   6   1       35.97       31.79      2.63 o 
   5   6   1      458.55      447.57     11.61 o 
   6   6   1       78.68       75.00      5.02 o 
   7   6   1      164.52      182.16      9.44 o 
   1   7   1      142.01      143.76      3.69 o 
   2   7   1       39.75       45.81      2.56 o 
   3   7   1      248.52      253.20      6.01 o 
   4   7   1        1.82        9.72      2.50 o 
   5   7   1      121.08      130.13      5.11 o 
   6   7   1        0.02       -4.88      3.25 o 
   0   8   1       42.14       54.30      4.64 o 
   1   8   1       84.91       89.05      3.87 o 
   2   8   1        6.79        8.46      2.46 o 
   3   8   1       10.23        7.64      3.44 o 
   4   8   1        6.14        0.72      3.08 o 
   0   0   2       26.05       19.87      1.39 o 
   1   0   2       81.75      106.51      2.84 o 
   2   0   2     3846.22     4214.01     75.54 o 
   3   0   2     1958.99     1989.09     30.81 o 
   4   0   2      168.82      154.91      4.41 o 
   5   0   2     1440.45     1460.45     24.41 o 
   6   0   2     3570.74     3716.58     51.02 o 
   7   0   2       76.01       79.53      4.06 o 
   8   0   2      108.64      116.17      6.32 o 
   9   0   2       15.61        7.06      5.80 o 
   1   1   2     3903.29     3852.16     37.53 o 
   2   1   2    18367.92    19251.12    187.36 o 
   3   1   2      895.73      907.75     10.80 o 
   4   1   2      326.67      289.00      4.43 o 
   5   1   2      354.64      362.82      5.47 o 
   6   1   2      101.52       91.82      2.90 o 
   7   1   2       75.46       74.01      3.07 o 
   8   1   2      510.78      536.74     11.12 o 
   9   1   2       26.59       21.97      4.14 o 
   0   2   2    30403.50    30888.59    349.64 o 
   1   2   2     7990.36     8923.13     80.53 o 
   2   2   2      760.12      723.54      8.77 o 
   3   2   2     3407.89     3595.39     42.55 o 
   4   2   2      581.23      553.20      6.14 o 
   5   2   2      105.03       96.65      2.74 o 
   6   2   2      178.04      161.86      3.87 o 
   7   2   2       20.46       26.52      2.89 o 
   8   2   2      209.48      219.05      6.08 o 
   9   2   2       24.99       26.47      5.14 o 
   1   3   2      325.81      327.86      3.94 o 
   2   3   2      150.15      142.91      2.70 o 
   3   3   2       62.47       48.69      2.07 o 
   4   3   2     1802.85     1710.37     21.96 o 
   5   3   2      987.65      935.07      9.86 o 
   6   3   2       72.77       70.41      3.19 o 
   7   3   2      145.41      137.09      4.10 o 
   8   3   2       27.70       25.11      3.76 o 
   9   3   2       40.07       61.19      4.57 o 
   0   4   2     3035.97     2958.63     39.51 o 
   1   4   2      160.41      151.91      2.67 o 
   2   4   2     2210.58     2376.76     20.54 o 
   3   4   2      128.70      107.67      2.84 o 
   4   4   2        2.72        0.70      1.75 o 
   5   4   2      109.11      118.59      2.91 o 
   6   4   2      382.58      402.91      6.70 o 
   7   4   2       84.58       82.32      5.01 o 
   8   4   2        1.35        0.82      3.47 o 
   1   5   2      249.10      260.09      3.95 o 
   2   5   2       58.56       70.86      2.68 o 
   3   5   2       20.11       31.63      2.67 o 
   4   5   2        2.27        8.97      2.51 o 
   5   5   2      109.75      103.69      4.03 o 
   6   5   2        4.70        6.47      2.48 o 
   7   5   2       37.50       40.39      4.24 o 
   8   5   2       13.20       14.45      4.04 o 
   0   6   2       17.21       37.37      3.20 o 
   1   6   2        1.64       11.57      1.92 o 
   2   6   2        0.73        2.83      1.71 o 
   3   6   2       17.55       19.61      2.15 o 
   4   6   2       42.82       39.89      2.75 o 
   5   6   2       10.98       17.31      3.19 o 
   6   6   2       73.06       87.83      5.29 o 
   7   6   2       21.27       21.21      4.07 o 
   1   7   2      364.63      376.12      6.19 o 
   2   7   2      401.38      393.56      7.37 o 
   3   7   2        0.88       12.16      2.40 o 
   4   7   2        9.12       13.18      2.52 o 
   5   7   2        6.75       11.19      2.92 o 
   6   7   2        0.32       -0.35      3.83 o 
   0   8   2      128.47      130.54      6.39 o 
   1   8   2       43.64       38.32      3.04 o 
   2   8   2       80.77       74.58      3.74 o 
   3   8   2        0.43        0.60      2.56 o 
   4   8   2       81.73       82.07      5.09 o 
   1   1   3    14528.98    16170.48    241.94 o 
   2   1   3     7750.05     7667.22     68.69 o 
   3   1   3     1083.90     1155.43     13.35 o 
   4   1   3     4162.59     4510.07     48.38 o 
   5   1   3      363.79      373.19      5.56 o 
   6   1   3      224.00      211.13      4.24 o 
   7   1   3       39.84       36.37      2.57 o 
   8   1   3        0.47        7.21      4.59 o 
   9   1   3       38.49       36.41      4.47 o 
   0   2   3     2285.11     2218.01     26.09 o 
   1   2   3     5938.38     6433.03     61.98 o 
   2   2   3     4791.06     5038.13     46.24 o 
   3   2   3     1334.25     1404.04     16.30 o 
   4   2   3      912.16      935.17     10.08 o 
   5   2   3      341.26      319.19      5.15 o 
   6   2   3       96.91      109.99      3.32 o 
   7   2   3       14.45       21.60      2.51 o 
   8   2   3        0.13        0.98      3.04 o 
   9   2   3       27.92       31.64      3.95 o 
   1   3   3      861.71      873.89      8.59 o 
   2   3   3     2151.41     2131.08     21.91 o 
   3   3   3     1639.06     1659.09     17.77 o 
   4   3   3      236.06      237.29      5.27 o 
   5   3   3        5.14        3.75      2.18 o 
   6   3   3      230.06      215.81      5.09 o 
   7   3   3        0.03       -0.12      2.22 o 
   8   3   3        5.41        4.99      2.75 o 
   9   3   3      147.16      159.82      6.40 o 
   0   4   3        0.05       13.42      3.69 o 
   1   4   3     1017.19      988.69      9.93 o 
   2   4   3      953.69     1011.34     10.93 o 
   3   4   3      244.99      238.27      4.09 o 
   4   4   3      119.56      118.37      3.07 o 
   5   4   3     1606.26     1555.04     15.34 o 
   6   4   3      329.58      297.27      5.63 o 
   7   4   3       91.46      101.98      5.17 o 
   8   4   3       15.00       19.50      3.46 o 
   1   5   3      146.42      116.95      2.61 o 
   2   5   3       22.26       29.67      1.80 o 
   3   5   3      299.00      303.16      5.37 o 
   4   5   3      568.82      576.46      9.89 o 
   5   5   3      619.20      597.28     10.40 o 
   6   5   3       26.79       24.26      2.91 o 
   7   5   3       43.30       34.68      4.24 o 
   8   5   3      138.23      148.85      6.89 o 
   0   6   3     2259.72     2331.75     33.11 o 
   1   6   3     1435.00     1438.77     15.54 o 
   2   6   3      119.07      115.37      3.24 o 
   3   6   3      487.32      466.97      7.49 o 
   4   6   3        0.50        0.06      2.02 o 
   5   6   3       79.56       80.44      5.17 o 
   6   6   3      133.61      137.12      7.72 o 
   7   6   3       71.74       83.72      5.45 o 
   1   7   3        2.41        3.72      1.95 o 
   2   7   3      724.74      721.33      9.87 o 
   3   7   3      235.88      234.40      6.16 o 
   4   7   3       39.45       46.19      3.45 o 
   5   7   3      202.07      206.73      7.23 o 
   6   7   3       20.79       23.43      4.57 o 
   0   8   3       29.85       38.89      5.09 o 
   1   8   3       55.53       59.42      3.45 o 
   2   8   3        1.39        4.80      2.40 o 
   3   8   3        4.86        5.88      2.72 o 
   4   8   3        5.04        5.66      3.10 o 
   0   0   4     4684.21     5697.07     72.46 o 
   1   0   4       14.80       17.79      1.37 o 
   2   0   4      431.18      452.17     20.71 o 
   3   0   4     4035.69     4466.88     67.05 o 
   4   0   4      477.25      453.90      9.00 o 
   5   0   4     2550.02     2588.27     40.94 o 
   6   0   4      230.70      243.61     11.00 o 
   7   0   4      339.32      345.30      9.94 o 
   8   0   4      238.36      251.82      9.04 o 
   9   0   4       14.54        5.98      5.27 o 
   1   1   4     3056.02     3586.11     32.90 o 
   2   1   4     6461.03     6956.84     62.43 o 
   3   1   4     3191.60     3349.14     35.99 o 
   4   1   4     1257.03     1175.85     13.98 o 
   5   1   4      312.88      273.15      4.79 o 
   6   1   4       56.89       51.47      2.35 o 
   7   1   4      319.18      334.11      6.65 o 
   8   1   4       72.99       71.24      4.53 o 
   9   1   4       45.17       56.39      4.35 o 
   0   2   4     1797.30     1798.51     21.49 o 
   1   2   4      826.19      927.13     10.02 o 
   2   2   4     4455.07     4771.30     46.83 o 
   3   2   4       16.01        9.13      2.48 o 
   4   2   4        6.11       11.02      1.38 o 
   5   2   4      133.32      122.99      3.06 o 
   6   2   4     1913.01     1934.27     23.45 o 
   7   2   4      522.18      539.15      9.06 o 
   8   2   4        0.29       -0.27      2.99 o 
   9   2   4        2.47        2.52      3.26 o 
   1   3   4      395.06      362.08      6.98 o 
   2   3   4     2878.74     3021.10     28.55 o 
   3   3   4     1263.23     1256.65     13.92 o 
   4   3   4       23.91       24.46      4.53 o 
   5   3   4        2.78        2.51      1.50 o 
   6   3   4       49.99       50.75      2.95 o 
   7   3   4        8.66       12.17      2.41 o 
   8   3   4       76.82       90.55      4.32 o 
   9   3   4       35.49       38.38      4.52 o 
   0   4   4     2521.92     2457.82     29.89 o 
   1   4   4      142.25      147.34      2.47 o 
   2   4   4      245.59      243.51      3.91 o 
   3   4   4        0.32       -0.87      1.53 o 
   4   4   4        1.26        4.19      1.87 o 
   5   4   4       43.43       56.20      2.64 o 
   6   4   4       12.70       10.05      2.37 o 
   7   4   4       29.49       32.77      3.26 o 
   8   4   4       44.85       58.48      4.19 o 
   1   5   4      269.54      246.74      3.84 o 
   2   5   4        0.13        9.93      1.88 o 
   3   5   4        8.02        7.97      1.83 o 
   4   5   4        0.28        4.40      3.15 o 
   5   5   4       52.38       54.18      3.85 o 
   6   5   4        0.45        0.65      2.40 o 
   7   5   4      112.11      108.77      6.59 o 
   8   5   4        2.91        3.17      3.78 o 
   0   6   4      758.39      713.81     12.70 o 
   1   6   4       33.63       40.78      2.26 o 
   2   6   4      162.11      162.34      3.83 o 
   3   6   4        2.84        1.93      1.84 o 
   4   6   4        1.62        0.71      2.10 o 
   5   6   4        1.54        5.23      3.29 o 
   6   6   4        8.28       26.75      3.41 o 
   7   6   4       22.71       19.88      4.06 o 
   1   7   4      214.28      216.78      5.48 o 
   2   7   4       27.82       37.08      2.96 o 
   3   7   4       28.75       32.97      2.91 o 
   4   7   4       78.14       85.00      4.81 o 
   5   7   4       21.74       28.64      3.74 o 
   6   7   4        0.28        0.70      3.96 o 
   0   8   4      125.27      146.91      6.96 o 
   1   8   4       65.24       73.68      3.77 o 
   2   8   4        5.38        3.00      2.42 o 
   3   8   4        0.06        1.07      2.40 o 
   4   8   4        0.44        5.20      3.18 o 
   1   1   5      755.87      886.25      8.73 o 
   2   1   5    19028.55    20340.18    194.02 o 
   3   1   5      143.62      153.49      5.86 o 
   4   1   5     2242.50     2344.41     26.05 o 
   5   1   5       15.15       17.79      1.66 o 
   6   1   5       24.58       25.09      2.02 o 
   7   1   5        1.70        8.78      2.24 o 
   8   1   5      107.22      124.85      4.68 o 
   9   1   5       21.63       25.39      3.63 o 
   0   2   5     3744.63     3705.87     39.40 o 
   1   2   5       71.02       82.80      2.24 o 
   2   2   5     5220.83     5640.61     55.13 o 
   3   2   5     2053.05     2074.47     21.31 o 
   4   2   5      211.15      251.71      4.10 o 
   5   2   5     1199.83     1262.55     14.42 o 
   6   2   5      993.31      940.53     13.00 o 
   7   2   5       13.57       22.64      2.63 o 
   8   2   5       10.55        4.08      2.65 o 
   9   2   5       23.24       20.63      3.65 o 
   1   3   5      312.24      377.73      3.98 o 
   2   3   5     4576.34     4900.86     45.39 o 
   3   3   5     2409.28     2417.23     25.07 o 
   4   3   5     7701.68     8105.78     79.73 o 
   5   3   5       16.95       19.38      1.71 o 
   6   3   5       12.82        9.78      2.25 o 
   7   3   5      142.99      139.31      4.40 o 
   8   3   5      339.72      345.85      8.77 o 
   9   3   5       10.36       11.88      3.62 o 
   0   4   5     9448.08    10073.14    115.38 o 
   1   4   5      712.53      680.09      6.91 o 
   2   4   5       70.49       60.31      2.02 o 
   3   4   5      105.90      104.39      2.51 o 
   4   4   5     2025.98     1922.29     20.94 o 
   5   4   5        6.56       12.42      2.02 o 
   6   4   5        4.52       13.68      2.36 o 
   7   4   5      234.29      221.37      6.20 o 
   8   4   5       60.18       53.97      4.20 o 
   1   5   5      420.96      408.42      5.34 o 
   2   5   5     2114.75     2071.80     19.64 o 
   3   5   5      303.00      268.43      4.63 o 
   4   5   5      160.92      153.80      5.10 o 
   5   5   5      123.78      119.59      7.11 o 
   6   5   5        0.00        1.43      2.44 o 
   7   5   5       63.81       55.17      5.28 o 
   8   5   5       45.33       46.64      4.76 o 
   0   6   5      142.47      130.72      4.75 o 
   1   6   5      214.19      204.30      4.72 o 
   2   6   5      376.05      377.00      6.43 o 
   3   6   5        3.13       -1.85      1.76 o 
   4   6   5        6.44        8.55      2.19 o 
   5   6   5       81.04       75.68      5.11 o 
   6   6   5      557.22      543.44     10.61 o 
   7   6   5       85.19       90.93      8.11 o 
   1   7   5      404.14      405.91      7.77 o 
   2   7   5      104.85      117.11      4.20 o 
   3   7   5       19.95       25.71      2.79 o 
   4   7   5       76.73       92.31      6.49 o 
   5   7   5       13.78       16.10      3.49 o 
   6   7   5       76.19       84.17      9.27 o 
   0   8   5     1267.91     1277.63     25.15 o 
   1   8   5       56.98       54.13      3.43 o 
   2   8   5       90.56       90.36      5.04 o 
   3   8   5        2.13       -0.95      2.39 o 
   4   8   5       44.20       43.84      4.21 o 
   0   0   6     4327.44     4940.85     62.72 o 
   1   0   6     7173.92     7666.93     99.05 o 
   2   0   6     8621.16     8691.75    128.60 o 
   3   0   6      105.85       71.16      2.61 o 
   4   0   6      262.36      301.51      6.69 o 
   5   0   6     1272.17     1181.11     20.37 o 
   6   0   6     1377.58     1316.99     23.08 o 
   7   0   6     1539.15     1579.82     35.40 o 
   8   0   6       63.72       57.52      5.20 o 
   9   0   6      265.32      293.38     10.49 o 
   1   1   6     7303.06     8202.80     70.34 o 
   2   1   6      769.15      811.80     14.82 o 
   3   1   6     1769.43     1747.10     19.49 o 
   4   1   6     1710.49     1861.42     21.10 o 
   5   1   6      627.16      637.37      8.78 o 
   6   1   6       30.64       27.56      2.49 o 
   7   1   6      259.77      228.50      6.08 o 
   8   1   6       18.43       24.72      3.02 o 
   9   1   6      160.61      177.18      6.54 o 
   0   2   6    14648.16    15599.66    162.36 o 
   1   2   6     1455.71     1520.47     13.94 o 
   2   2   6      217.42      225.75      3.44 o 
   3   2   6      371.99      381.81      5.15 o 
   4   2   6     1359.91     1314.78     14.40 o 
   5   2   6      850.83      897.42     10.89 o 
   6   2   6      104.24      103.27      3.93 o 
   7   2   6      402.72      395.34      7.51 o 
   8   2   6       47.41       47.94      3.75 o 
   9   2   6        3.77        7.71      3.29 o 
   1   3   6      409.25      411.40      5.73 o 
   2   3   6        4.41       13.23      3.31 o 
   3   3   6     1469.16     1476.51     16.06 o 
   4   3   6      157.85      154.45      6.35 o 
   5   3   6       22.21       21.16      1.98 o 
   6   3   6      102.94       99.49      3.60 o 
   7   3   6        4.53        9.73      2.40 o 
   8   3   6      134.72      129.50      6.09 o 
   9   3   6       97.11       93.74      5.29 o 
   0   4   6        1.98       20.71      2.21 o 
   1   4   6      220.82      224.61      3.55 o 
   2   4   6       25.06       18.78      1.51 o 
   3   4   6       68.18       67.71      2.28 o 
   4   4   6       53.41       57.16      2.35 o 
   5   4   6      439.29      391.25      8.62 o 
   6   4   6      142.10      148.84      4.84 o 
   7   4   6        5.30        8.00      2.76 o 
   8   4   6        0.20        1.45      3.99 o 
   1   5   6       68.61       74.85      2.14 o 
   2   5   6      343.08      326.48      4.72 o 
   3   5   6      173.73      171.79      3.64 o 
   4   5   6      111.95      113.74      3.66 o 
   5   5   6      171.07      157.93      5.64 o 
   6   5   6       18.53       20.88      2.91 o 
   7   5   6      122.29      118.71      5.57 o 
   0   6   6      465.58      435.26     18.08 o 
   1   6   6      120.98      115.63      3.11 o 
   2   6   6      312.08      309.22      5.71 o 
   3   6   6       30.81       27.79      2.25 o 
   4   6   6        2.34        2.61      2.38 o 
   5   6   6       45.00       34.40      4.22 o 
   6   6   6      107.15      137.59      5.84 o 
   7   6   6        0.70        0.95      4.22 o 
   1   7   6        0.03        1.54      2.20 o 
   2   7   6       90.86      107.77      4.03 o 
   3   7   6      226.47      218.89      5.70 o 
   4   7   6       19.72       27.13      3.54 o 
   5   7   6        4.00        9.58      3.29 o 
   0   8   6      311.27      332.01     10.49 o 
   1   8   6      112.46      123.27      4.61 o 
   2   8   6       25.46       28.59      3.07 o 
   3   8   6        0.02       -3.53      2.35 o 
   4   8   6        3.69        3.46      3.15 o 
   1   1   7      705.47      890.13      8.42 o 
   2   1   7      962.34      886.47     10.47 o 
   3   1   7      230.11      242.63      6.37 o 
   4   1   7     2414.47     2306.26     25.70 o 
   5   1   7      145.85      148.54      3.39 o 
   6   1   7        0.45        0.04      2.00 o 
   7   1   7        0.73        0.89      2.45 o 
   8   1   7      263.78      282.03      7.39 o 
   9   1   7       16.66       31.54      4.02 o 
   0   2   7     1968.24     2055.33     22.40 o 
   1   2   7      382.49      395.85      4.45 o 
   2   2   7      218.80      175.62      2.92 o 
   3   2   7      798.94      804.88     10.23 o 
   4   2   7      252.38      225.84      4.09 o 
   5   2   7       87.87       85.38      3.35 o 
   6   2   7      182.92      199.24      4.83 o 
   7   2   7       93.99       94.04      3.76 o 
   8   2   7       64.40       61.30      3.97 o 
   9   2   7       69.63       70.36      4.68 o 
   1   3   7      253.37      229.04      3.02 o 
   2   3   7     7320.50     7552.07     73.74 o 
   3   3   7        0.24        3.11      2.28 o 
   4   3   7      118.36      102.32      4.38 o 
   5   3   7      357.02      322.91      7.01 o 
   6   3   7       30.08       31.94      2.60 o 
   7   3   7      148.54      143.38      4.52 o 
   8   3   7       54.48       55.49      4.13 o 
   9   3   7        2.47        4.35      3.40 o 
   0   4   7      295.10      235.74      4.71 o 
   1   4   7      133.96      113.43      2.15 o 
   2   4   7     1311.91     1322.45     13.90 o 
   3   4   7       13.75       13.34      1.65 o 
   4   4   7       98.79       97.20      3.39 o 
   5   4   7       36.06       27.84      2.48 o 
   6   4   7      835.83      773.53     11.84 o 
   7   4   7        0.27        1.38      2.55 o 
   8   4   7       72.55       98.37      7.09 o 
   1   5   7      211.29      206.66      3.50 o 
   2   5   7      358.11      347.10      5.30 o 
   3   5   7      155.41      147.95      3.43 o 
   4   5   7     1907.39     1972.83     23.67 o 
   5   5   7       22.90       21.95      3.12 o 
   6   5   7       73.66       56.15      3.56 o 
   7   5   7        0.14        1.49      3.22 o 
   0   6   7     1256.42     1154.01     38.16 o 
   1   6   7        0.07        0.32      1.77 o 
   2   6   7      227.35      220.52      5.22 o 
   3   6   7       65.87       64.75      3.15 o 
   4   6   7      256.50      240.13      7.19 o 
   5   6   7        5.66        4.39      2.89 o 
   6   6   7      144.68      173.29      6.46 o 
   7   6   7       63.85       63.27      7.21 o 
   1   7   7       43.30       40.62      2.93 o 
   2   7   7      613.16      615.53     10.28 o 
   3   7   7       45.34       44.60      3.11 o 
   4   7   7       43.16       40.78      3.92 o 
   5   7   7       36.00       38.97      4.13 o 
   0   8   7      187.17      198.52      8.07 o 
   1   8   7       24.59       26.94      2.97 o 
   2   8   7        1.67        2.73      2.40 o 
   3   8   7       19.67       16.93      3.15 o 
   4   8   7        7.57        7.45      3.23 o 
   0   0   8      238.06      234.50      4.24 o 
   1   0   8     8047.82     8163.96     93.94 o 
   2   0   8      435.78      377.13      6.93 o 
   3   0   8       60.11       61.28      2.42 o 
   4   0   8      717.54      704.48     12.79 o 
   5   0   8     1019.88      972.28     17.33 o 
   6   0   8       98.21      107.41      6.35 o 
   7   0   8     1159.68     1214.56     35.83 o 
   8   0   8       32.53       34.28      4.67 o 
   9   0   8       22.02       19.71      5.12 o 
   1   1   8     4881.86     5232.50     70.02 o 
   2   1   8      237.71      220.36      3.62 o 
   3   1   8     1381.26     1261.48     16.22 o 
   4   1   8      280.85      269.29      4.47 o 
   5   1   8     1132.82     1153.19     14.19 o 
   6   1   8       34.09       33.25      2.63 o 
   7   1   8      184.01      171.58      5.92 o 
   8   1   8        5.83       16.44      3.10 o 
   9   1   8      313.83      325.68      7.86 o 
   0   2   8     3391.41     3339.25     44.35 o 
   1   2   8     7337.01     8013.22     65.32 o 
   2   2   8      120.34       96.45      2.09 o 
   3   2   8     1148.95     1317.02     15.56 o 
   4   2   8      430.98      412.77      5.71 o 
   5   2   8      611.79      562.44      9.36 o 
   6   2   8       79.17       87.82      4.74 o 
   7   2   8      253.49      257.58      6.62 o 
   8   2   8       12.98       16.61      3.13 o 
   9   2   8        0.51        4.74      3.26 o 
   1   3   8      583.87      695.96      6.89 o 
   2   3   8       15.95       29.91      2.66 o 
   3   3   8     1820.83     1954.21     20.74 o 
   4   3   8      316.95      314.59      5.22 o 
   5   3   8      295.44      288.05      5.19 o 
   6   3   8      138.49      133.95      4.08 o 
   7   3   8       80.05       80.48      3.63 o 
   8   3   8       17.18       15.42      3.17 o 
   0   4   8     3558.62     3527.20     42.01 o 
   1   4   8       65.91       59.97      1.70 o 
   2   4   8      580.84      542.20      6.87 o 
   3   4   8      106.76      106.77      2.86 o 
   4   4   8      274.34      241.64      4.91 o 
   5   4   8      199.39      177.33      4.59 o 
   6   4   8      218.72      234.45      5.57 o 
   7   4   8        3.58        3.03      3.68 o 
   8   4   8       25.60       31.46      4.81 o 
   1   5   8       27.83       26.10      1.53 o 
   2   5   8       25.72       33.02      1.98 o 
   3   5   8      100.95      100.23      2.91 o 
   4   5   8      117.66      121.08      4.32 o 
   5   5   8       13.21       12.50      3.05 o 
   6   5   8      149.26      131.27      5.82 o 
   7   5   8        2.33        1.08      3.18 o 
   0   6   8       51.18       48.74      4.12 o 
   1   6   8       59.87       60.51      3.09 o 
   2   6   8        2.66        8.57      2.17 o 
   3   6   8        8.77        3.76      2.10 o 
   4   6   8       60.72       57.65      4.06 o 
   5   6   8        2.33       -1.97      2.76 o 
   6   6   8       48.40       65.65      4.60 o 
   7   6   8       43.61       46.78      7.55 o 
   1   7   8      109.54      113.89      4.16 o 
   2   7   8       12.19       21.79      2.61 o 
   3   7   8      137.73      142.80      4.71 o 
   4   7   8        4.60       10.61      3.24 o 
   5   7   8        0.01        3.63      3.19 o 
   0   8   8      280.74      288.03     10.33 o 
   1   8   8      122.20      121.55      5.06 o 
   2   8   8       69.49       73.46      3.85 o 
   3   8   8       11.60       16.03      3.12 o 
   4   8   8        2.92       -2.02      2.96 o 
   1   1   9      878.95     1004.81      9.50 o 
   2   1   9     4139.64     4085.75     37.78 o 
   3   1   9      488.52      525.09      7.88 o 
   4   1   9      296.32      251.79      5.04 o 
   5   1   9        9.60       16.15      2.55 o 
   6   1   9        0.09       -2.17      2.41 o 
   7   1   9        2.94        0.39      2.69 o 
   8   1   9       20.56       28.94      3.35 o 
   9   1   9       20.07       33.88      3.41 o 
   0   2   9     3208.76     3175.83     37.65 o 
   1   2   9       80.54       84.32      2.34 o 
   2   2   9      185.26      130.75      2.47 o 
   3   2   9        0.93        5.14      2.71 o 
   4   2   9      193.97      168.74      3.18 o 
   5   2   9       50.32       57.26      2.93 o 
   6   2   9      274.81      235.35      5.82 o 
   7   2   9       44.63       50.47      3.42 o 
   8   2   9       95.53      106.94      4.82 o 
   9   2   9      111.67      107.44      6.11 o 
   1   3   9      159.82      141.95      2.29 o 
   2   3   9      429.00      470.89      6.28 o 
   3   3   9      922.17      939.68     11.04 o 
   4   3   9     1848.67     1842.49     21.73 o 
   5   3   9      292.43      265.14      4.98 o 
   6   3   9        1.54        4.85      2.09 o 
   7   3   9       32.42       46.58      3.78 o 
   8   3   9      221.18      249.22      7.04 o 
   0   4   9     2529.65     2449.23     29.94 o 
   1   4   9        3.32        5.95      1.10 o 
   2   4   9      542.40      558.02      6.54 o 
   3   4   9       58.54       58.97      2.27 o 
   4   4   9      637.89      610.11     10.22 o 
   5   4   9        4.21        4.40      2.13 o 
   6   4   9      360.19      375.47      7.24 o 
   7   4   9       30.18       32.78      3.25 o 
   8   4   9       77.83       80.92      5.02 o 
   1   5   9       83.30       89.52      2.52 o 
   2   5   9     2217.32     2098.55     21.21 o 
   3   5   9       13.13       16.12      1.87 o 
   4   5   9      141.35      131.61      4.46 o 
   5   5   9       54.43       54.90      3.85 o 
   6   5   9       16.55       17.06      2.90 o 
   7   5   9       44.13       41.90      4.05 o 
   0   6   9      529.93      533.09     16.10 o 
   1   6   9       22.98       25.57      2.50 o 
   2   6   9      222.93      227.58      7.29 o 
   3   6   9       10.24        8.72      2.18 o 
   4   6   9       17.54       19.53      3.18 o 
   5   6   9        6.47        7.46      3.03 o 
   6   6   9      540.73      489.13     11.21 o 
   1   7   9       48.98       51.03      3.18 o 
   2   7   9       86.11       77.92      3.65 o 
   3   7   9        3.26        0.97      2.57 o 
   4   7   9      504.36      516.03     11.96 o 
   5   7   9       27.89       26.80      3.79 o 
   0   8   9      123.94      116.09      6.44 o 
   1   8   9        1.46        8.21      2.61 o 
   2   8   9       27.89       32.47      3.06 o 
   3   8   9       24.04       27.57      3.35 o 
   0   0  10    34594.63    36848.39    464.11 o 
   1   0  10     7423.16     7431.43     77.45 o 
   2   0  10     2367.28     2328.87     31.38 o 
   3   0  10     1594.79     1757.11     27.80 o 
   4   0  10     2148.08     2266.43     35.73 o 
   5   0  10      144.98      109.87      5.69 o 
   6   0  10      412.73      333.86     35.55 o 
   7   0  10      485.12      463.65     14.64 o 
   8   0  10      107.69      100.78      7.41 o 
   9   0  10      110.82      138.20     10.26 o 
   1   1  10     1796.54     1678.77     17.80 o 
   2   1  10      351.40      336.61      4.67 o 
   3   1  10     4215.56     4247.84     50.18 o 
   4   1  10      362.96      346.01      6.21 o 
   5   1  10      287.23      248.20      5.29 o 
   6   1  10       56.76       48.78      3.55 o 
   7   1  10      138.75      132.92      5.35 o 
   8   1  10      164.23      176.05      5.98 o 
   9   1  10      248.05      269.44      7.18 o 
   0   2  10     2161.49     2298.16     27.79 o 
   1   2  10     2002.56     2016.66     17.42 o 
   2   2  10      608.37      548.97      6.38 o 
   3   2  10        2.41        4.78      1.43 o 
   4   2  10      651.35      634.63      8.94 o 
   5   2  10      540.29      496.02      8.65 o 
   6   2  10     1122.78     1085.19     16.00 o 
   7   2  10      427.22      425.07      8.90 o 
   8   2  10        0.07        1.91      2.92 o 
   9   2  10        1.79        6.25      3.22 o 
   1   3  10      856.83      908.40     10.74 o 
   2   3  10      640.85      617.96      7.32 o 
   3   3  10      519.64      502.40      6.80 o 
   4   3  10        0.07        4.95      3.27 o 
   5   3  10      119.62      114.14      4.29 o 
   6   3  10       11.81       14.43      2.30 o 
   7   3  10       54.58       60.45      3.65 o 
   8   3  10        3.37        6.35      3.06 o 
   0   4  10     2413.06     2512.54     30.67 o 
   1   4  10      120.00      119.52      2.30 o 
   2   4  10      193.22      204.01      3.39 o 
   3   4  10       15.50       13.31      1.69 o 
   4   4  10      391.68      373.50      7.41 o 
   5   4  10       52.10       59.54      3.53 o 
   6   4  10      180.16      200.41      5.22 o 
   7   4  10       69.05       69.56      4.54 o 
   8   4  10       15.44       13.26      3.95 o 
   1   5  10      332.15      319.07      5.16 o 
   2   5  10      750.53      699.85     16.19 o 
   3   5  10       13.98       12.97      1.81 o 
   4   5  10      292.02      292.22      6.21 o 
   5   5  10      102.91      104.80      3.87 o 
   6   5  10        0.65        1.35      2.59 o 
   7   5  10       66.12       62.87      4.53 o 
   0   6  10     1006.75      936.88     16.06 o 
   1   6  10        9.95        7.77      2.20 o 
   2   6  10      211.52      183.05      4.83 o 
   3   6  10        0.39       -2.19      2.25 o 
   4   6  10        0.07       -0.46      3.38 o 
   5   6  10        0.24       -2.11      2.77 o 
   6   6  10        1.83        9.09      3.46 o 
   1   7  10      129.39      130.61      4.45 o 
   2   7  10        7.54       10.24      2.44 o 
   3   7  10       47.20       47.94      3.64 o 
   4   7  10       35.84       40.78      4.07 o 
   5   7  10       27.72       23.11      3.67 o 
   0   8  10        1.15       -0.90      3.40 o 
   1   8  10      113.12      107.18      4.37 o 
   2   8  10       44.46       54.74      3.56 o 
   3   8  10        2.25        1.29      2.87 o 
   1   1  11     1016.70     1065.94     10.16 o 
   2   1  11     2478.97     2623.58     23.55 o 
   3   1  11     1276.67     1335.17     17.31 o 
   4   1  11     1942.79     1848.74     23.55 o 
   5   1  11        5.13        3.87      1.74 o 
   6   1  11       11.42        9.52      5.03 o 
   7   1  11       45.78       52.35      3.88 o 
   8   1  11      180.21      199.48      7.13 o 
   9   1  11        1.91       13.43      3.39 o 
   0   2  11     5244.39     5245.22     61.24 o 
   1   2  11      783.34      850.32     15.71 o 
   2   2  11      193.35      199.76      3.13 o 
   3   2  11       46.85       43.68      2.05 o 
   4   2  11     1086.96     1120.59     14.09 o 
   5   2  11      198.80      192.61      4.92 o 
   6   2  11        0.08        6.53      2.90 o 
   7   2  11       19.14       23.93      3.36 o 
   8   2  11      114.09      112.72      5.01 o 
   9   2  11        6.04       14.52      3.39 o 
   1   3  11       24.10       31.24      1.50 o 
   2   3  11     6366.59     6205.85     54.15 o 
   3   3  11      392.77      403.83      5.83 o 
   4   3  11      248.07      249.04      5.10 o 
   5   3  11       36.14       37.30      2.51 o 
   6   3  11       12.81       15.95      2.37 o 
   7   3  11        8.64        9.77      2.85 o 
   8   3  11        0.27        4.21      2.96 o 
   0   4  11     1205.69     1215.44     16.07 o 
   1   4  11      347.04      342.31      4.32 o 
   2   4  11      188.58      153.08      2.90 o 
   3   4  11      160.36      162.89      4.65 o 
   4   4  11        1.91        2.68      2.13 o 
   5   4  11      859.99      769.25     12.69 o 
   6   4  11      845.72      780.84     11.82 o 
   7   4  11        6.42       12.06      3.32 o 
   8   4  11       24.86       34.16      4.01 o 
   1   5  11      221.72      207.48      6.03 o 
   2   5  11       20.35       28.59      2.18 o 
   3   5  11      362.93      362.38      5.74 o 
   4   5  11     1098.33     1125.81     15.34 o 
   5   5  11       16.52       23.02      2.72 o 
   6   5  11        5.86        0.54      2.34 o 
   7   5  11       16.19       20.22      3.71 o 
   0   6  11     1556.89     1560.64     24.16 o 
   1   6  11      242.13      232.86      5.48 o 
   2   6  11       29.83       31.52      2.60 o 
   3   6  11       30.13       30.54      3.55 o 
   4   6  11      186.38      177.80      6.41 o 
   5   6  11        7.85        3.95      3.32 o 
   6   6  11      103.51      113.90      8.47 o 
   1   7  11       23.85       32.59      2.88 o 
   2   7  11      255.57      249.84      6.13 o 
   3   7  11       15.97       17.53      2.99 o 
   4   7  11       86.01       85.56      5.07 o 
   5   7  11       73.35       71.54      4.94 o 
   0   8  11       28.69       29.11      4.14 o 
   1   8  11       21.82       32.59      3.33 o 
   2   8  11      191.32      192.69      6.36 o 
   3   8  11        1.20        0.06      2.76 o 
   0   0  12      647.01      840.25     15.77 o 
   1   0  12     6210.69     6211.89     64.99 o 
   2   0  12      697.49      589.21      9.27 o 
   3   0  12      972.66      963.87     16.23 o 
   4   0  12      360.45      373.26      7.74 o 
   5   0  12      317.20      302.39     10.06 o 
   6   0  12     2742.44     2651.84     66.14 o 
   7   0  12      195.10      184.64      8.96 o 
   8   0  12        5.72        0.98      4.53 o 
   9   0  12       25.62       21.41      5.74 o 
   1   1  12      420.06      375.37      3.88 o 
   2   1  12     1663.06     1702.26     15.87 o 
   3   1  12     2004.42     2026.47     25.18 o 
   4   1  12      748.14      742.32     10.95 o 
   5   1  12       26.62       20.80      2.09 o 
   6   1  12        2.45        0.66      2.67 o 
   7   1  12        0.20       -0.19      2.79 o 
   8   1  12      303.63      312.57      8.92 o 
   9   1  12      195.99      196.01      6.77 o 
   0   2  12     9042.37     9294.27    107.20 o 
   1   2  12      723.70      678.47      8.28 o 
   2   2  12      132.57      122.39      2.37 o 
   3   2  12      261.31      277.78      4.89 o 
   4   2  12      524.69      527.89      7.92 o 
   5   2  12      751.40      673.64     11.74 o 
   6   2  12        1.11        8.01      2.92 o 
   7   2  12      131.44      126.50      5.46 o 
   8   2  12      167.59      166.38      5.90 o 
   9   2  12        0.06        2.09      3.04 o 
   1   3  12     1464.55     1624.60     14.64 o 
   2   3  12       15.77       27.72      1.88 o 
   3   3  12       26.18       13.38      1.55 o 
   4   3  12      784.74      709.22     10.15 o 
   5   3  12       93.55       86.74      4.04 o 
   6   3  12       13.03       13.29      2.57 o 
   7   3  12       13.89        9.86      2.82 o 
   8   3  12       34.47       37.91      4.10 o 
   0   4  12      620.73      573.72      8.86 o 
   1   4  12      122.25      127.32      2.72 o 
   2   4  12      720.35      724.74      8.06 o 
   3   4  12        1.67        3.24      1.47 o 
   4   4  12       52.51       41.92      2.93 o 
   5   4  12       29.42       39.10      2.82 o 
   6   4  12       30.42       47.74      3.41 o 
   7   4  12       70.69       72.63      4.66 o 
   8   4  12       12.51       14.10      3.66 o 
   1   5  12       86.21       68.72      2.53 o 
   2   5  12       34.24       43.67      2.44 o 
   3   5  12        7.78       15.87      2.35 o 
   4   5  12        9.97       17.13      2.58 o 
   5   5  12       76.68       71.13      3.63 o 
   6   5  12       10.84        9.08      2.57 o 
   7   5  12       52.49       48.65      4.94 o 
   0   6  12       48.39       55.97      3.78 o 
   1   6  12       44.54       52.09      2.71 o 
   2   6  12       80.20       76.19      3.38 o 
   3   6  12       24.87       27.97      3.62 o 
   4   6  12        0.74       -0.80      2.85 o 
   5   6  12        4.56        7.06      3.14 o 
   6   6  12       92.58      105.69      5.50 o 
   1   7  12        1.56        9.69      2.40 o 
   2   7  12      197.46      185.48      5.31 o 
   3   7  12       23.40       25.62      3.24 o 
   4   7  12       12.07       18.40      3.47 o 
   5   7  12       38.25       39.70      4.15 o 
   0   8  12       72.99       85.52      5.78 o 
   1   8  12       72.05       77.08      3.95 o 
   2   8  12       24.80       26.34      3.28 o 
   3   8  12       11.96       15.86      3.21 o 
   1   1  13     1126.17     1242.84     10.63 o 
   2   1  13     3674.70     3677.51     32.61 o 
   3   1  13        1.57        7.75      2.21 o 
   4   1  13      185.32      168.43      4.62 o 
   5   1  13      125.00      124.66      4.57 o 
   6   1  13       25.27       22.08      3.14 o 
   7   1  13       13.90       10.35      3.10 o 
   8   1  13        0.07        9.40      5.63 o 
   9   1  13       22.10       34.08      3.89 o 
   0   2  13     2423.06     2514.36     30.57 o 
   1   2  13      105.81       92.30      2.03 o 
   2   2  13      320.35      370.25      4.89 o 
   3   2  13      502.34      469.75      6.54 o 
   4   2  13       34.22       39.02      2.94 o 
   5   2  13      777.13      723.23     16.85 o 
   6   2  13       49.16       59.99      4.06 o 
   7   2  13       50.49       59.94      4.23 o 
   8   2  13       55.20       62.33      4.17 o 
   1   3  13       12.01       16.04      1.60 o 
   2   3  13        0.11        8.43      2.24 o 
   3   3  13     1917.69     1898.19     20.43 o 
   4   3  13      539.41      510.86      8.07 o 
   5   3  13       78.41       77.53      4.28 o 
   6   3  13       63.34       57.16      4.02 o 
   7   3  13      166.77      159.23      5.47 o 
   8   3  13      196.50      199.68      7.28 o 
   0   4  13      678.20      641.78     13.47 o 
   1   4  13      969.69      897.02      9.69 o 
   2   4  13       58.59       55.74      2.05 o 
   3   4  13        0.08       -0.91      1.61 o 
   4   4  13       72.35       59.32      3.62 o 
   5   4  13      310.51      302.85      6.29 o 
   6   4  13      114.99      141.72      4.53 o 
   7   4  13      180.26      181.47      6.72 o 
   8   4  13        6.27        6.88      3.54 o 
   1   5  13       37.23       40.91      2.19 o 
   2   5  13     1540.78     1499.79     17.39 o 
   3   5  13      986.17      926.67     13.18 o 
   4   5  13        0.27        1.06      2.49 o 
   5   5  13       32.28       40.00      2.98 o 
   6   5  13        1.40        2.28      2.46 o 
   7   5  13       25.51       28.25      4.56 o 
   0   6  13       34.75       34.68      3.36 o 
   1   6  13      330.41      331.82      5.79 o 
   2   6  13      124.65      112.89      3.95 o 
   3   6  13       22.66       19.35      2.81 o 
   4   6  13       10.42        9.60      3.00 o 
   5   6  13      288.02      282.79     10.00 o 
   6   6  13       70.93       78.04      4.48 o 
   1   7  13      372.66      361.33      7.55 o 
   2   7  13       47.32       41.98      3.48 o 
   3   7  13       50.36       60.89      4.02 o 
   4   7  13      423.71      411.34     10.67 o 
   5   7  13       17.15       24.62      3.72 o 
   0   8  13       53.60       57.08      5.05 o 
   1   8  13       80.09       87.10      4.13 o 
   2   8  13       38.42       41.48      4.09 o 
   3   8  13       24.35       23.45      3.33 o 
   0   0  14    20155.88    23529.52    469.96 o 
   1   0  14     1440.77     1421.14     14.80 o 
   2   0  14       21.11       35.50      2.29 o 
   3   0  14       77.57       75.24      4.33 o 
   4   0  14      674.83      619.91     15.83 o 
   5   0  14      608.18      507.86     37.63 o 
   6   0  14      675.73      657.83     18.04 o 
   7   0  14       13.59       15.76      4.50 o 
   8   0  14       32.53       32.63      5.62 o 
   9   0  14       32.37       29.03      5.96 o 
   1   1  14      549.26      563.11      5.49 o 
   2   1  14      540.50      486.56      5.65 o 
   3   1  14      301.48      248.94      4.88 o 
   4   1  14     1497.59     1436.49     19.03 o 
   5   1  14       21.27       18.17      2.70 o 
   6   1  14       18.50       18.19      3.14 o 
   7   1  14        0.10        3.56      2.92 o 
   8   1  14      316.65      316.49     11.57 o 
   9   1  14       51.89       46.75      4.21 o 
   0   2  14      106.28      138.29      9.96 o 
   1   2  14        4.99       13.25      1.16 o 
   2   2  14     3065.60     3220.41     30.75 o 
   3   2  14      403.21      375.29      5.66 o 
   4   2  14       89.64       89.83      3.29 o 
   5   2  14       91.12       87.26      3.55 o 
   6   2  14     1634.58     1682.78     26.39 o 
   7   2  14      239.51      246.08      7.58 o 
   8   2  14        2.98       -0.81      3.32 o 
   1   3  14       50.19       31.37      1.38 o 
   2   3  14     1330.04     1333.66     13.30 o 
   3   3  14      542.91      548.30      8.38 o 
   4   3  14       70.30       72.13      3.00 o 
   5   3  14       46.41       45.24      2.75 o 
   6   3  14        2.54        3.29      2.80 o 
   7   3  14        1.79       12.45      2.92 o 
   8   3  14        8.99       14.73      3.64 o 
   0   4  14     1146.77     1035.98     16.51 o 
   1   4  14       87.85       87.17      2.38 o 
   2   4  14        1.06       -1.92      1.28 o 
   3   4  14       17.04       20.66      1.98 o 
   4   4  14      282.26      248.92      5.42 o 
   5   4  14       45.05       37.71      2.84 o 
   6   4  14       87.96       99.76      4.44 o 
   7   4  14        0.18       -1.60      3.09 o 
   8   4  14       91.19       90.17      5.47 o 
   1   5  14       66.55       60.51      2.51 o 
   2   5  14        2.53       16.75      2.17 o 
   3   5  14       81.85       96.66      3.77 o 
   4   5  14        9.58        9.72      2.27 o 
   5   5  14      134.07      136.29      4.49 o 
   6   5  14        0.01       -3.57      2.39 o 
   7   5  14       12.05       12.87      4.10 o 
   0   6  14      293.10      288.77      7.63 o 
   1   6  14       14.73       16.43      2.12 o 
   2   6  14        0.01       -0.72      1.90 o 
   3   6  14       18.41       17.83      2.79 o 
   4   6  14       53.83       52.68      4.68 o 
   5   6  14        1.90        3.29      3.69 o 
   6   6  14        3.96        3.02      2.99 o 
   1   7  14       62.07       66.68      3.52 o 
   2   7  14        0.91        1.61      2.98 o 
   3   7  14       14.46       12.67      3.04 o 
   4   7  14      169.02      177.57      6.19 o 
   5   7  14       14.88       16.57      3.51 o 
   0   8  14      102.77       98.75      9.54 o 
   1   8  14        4.02       12.32      2.69 o 
   2   8  14       66.18       73.93      4.41 o 
   1   1  15       48.44       46.15      1.39 o 
   2   1  15     2180.63     2216.60     20.45 o 
   3   1  15      522.34      538.32      8.43 o 
   4   1  15      935.83      852.71     12.40 o 
   5   1  15        0.30       -0.26      2.35 o 
   6   1  15       34.66       35.88      3.55 o 
   7   1  15        4.96        6.07      3.02 o 
   8   1  15      142.00      148.10      6.36 o 
   0   2  15     2811.65     3091.77     37.33 o 
   1   2  15      250.18      209.06      3.24 o 
   2   2  15      977.82     1073.34      9.77 o 
   3   2  15      211.39      223.57      4.16 o 
   4   2  15       75.57       85.68      3.25 o 
   5   2  15      506.69      454.31      9.72 o 
   6   2  15       70.50       97.00      4.88 o 
   7   2  15      120.37      135.64      5.81 o 
   8   2  15       15.30       23.11      3.90 o 
   1   3  15       56.61       50.97      1.71 o 
   2   3  15     1556.66     1550.72     15.23 o 
   3   3  15     1353.81     1343.84     18.47 o 
   4   3  15      583.01      568.05      8.82 o 
   5   3  15      363.84      342.55      6.57 o 
   6   3  15      111.37       97.65      4.87 o 
   7   3  15      315.69      289.15      8.48 o 
   8   3  15       16.78       16.70      4.39 o 
   0   4  15       21.43       36.27      3.60 o 
   1   4  15     1012.36      965.81     10.41 o 
   2   4  15       91.61       83.66      2.45 o 
   3   4  15        1.13        0.59      1.66 o 
   4   4  15        0.01        1.31      2.09 o 
   5   4  15      595.36      584.70      9.58 o 
   6   4  15       90.43       89.86      4.96 o 
   7   4  15       67.12       69.26      4.75 o 
   1   5  15      190.06      172.80      3.90 o 
   2   5  15      306.30      312.19      5.80 o 
   3   5  15      855.15      859.43     12.65 o 
   4   5  15      406.98      410.56      7.97 o 
   5   5  15      147.58      147.53      4.68 o 
   6   5  15        5.52        3.05      2.51 o 
   7   5  15       43.91       46.55      4.32 o 
   0   6  15      150.96      144.88      5.74 o 
   1   6  15      544.08      538.24      7.93 o 
   2   6  15       22.25       20.69      2.58 o 
   3   6  15       15.08       17.71      2.87 o 
   4   6  15      197.84      184.61      6.03 o 
   5   6  15      111.42      115.64      5.03 o 
   6   6  15       32.54       28.59      3.56 o 
   1   7  15      179.61      184.64      6.79 o 
   2   7  15       55.86       66.33      4.02 o 
   3   7  15      207.28      219.49      6.75 o 
   4   7  15        2.06       -0.49      2.65 o 
   0   8  15       14.09       20.86      4.07 o 
   1   8  15       91.96       84.43      4.55 o 
   2   8  15       30.97       38.69      3.66 o 
   0   0  16    16115.16    20164.93    295.92 o 
   1   0  16       84.62       99.35      2.16 o 
   2   0  16    12104.76    12487.73    142.58 o 
   3   0  16        1.23        2.75      1.54 o 
   4   0  16       29.65       19.07      3.77 o 
   5   0  16      230.22      209.00      8.61 o 
   6   0  16     4071.11     4028.53     79.74 o 
   7   0  16       59.65       45.54      6.84 o 
   8   0  16        1.61        1.75      4.38 o 
   1   1  16      489.18      516.59      4.98 o 
   2   1  16     4264.38     4271.46     35.74 o 
   3   1  16      266.54      260.49      5.43 o 
   4   1  16      931.61      897.83     15.10 o 
   5   1  16        0.07        0.34      2.47 o 
   6   1  16       38.95       43.84      3.81 o 
   7   1  16       55.09       46.39      4.01 o 
   8   1  16       84.62       81.22      5.15 o 
   0   2  16    13872.27    14569.47    167.37 o 
   1   2  16        0.16        2.78      1.82 o 
   2   2  16      229.12      240.24      3.26 o 
   3   2  16       49.45       44.36      2.12 o 
   4   2  16      903.19      840.22     12.62 o 
   5   2  16      138.99      134.14      5.14 o 
   6   2  16        8.25        8.98      3.51 o 
   7   2  16       67.01       68.10      4.55 o 
   8   2  16      157.00      162.58      6.74 o 
   1   3  16      101.87       89.75      2.13 o 
   2   3  16       25.44       28.64      2.96 o 
   3   3  16        1.32       10.01      1.90 o 
   4   3  16     1014.62      955.69     13.00 o 
   5   3  16        0.14       -2.31      2.16 o 
   6   3  16        0.02        2.31      2.95 o 
   7   3  16        3.23        9.73      3.34 o 
   8   3  16      115.72      113.70      5.85 o 
   0   4  16      315.58      279.14      6.72 o 
   1   4  16        4.44       13.46      2.11 o 
   2   4  16      331.02      305.77      4.74 o 
   3   4  16       12.81       10.88      1.88 o 
   4   4  16      136.92      122.88      3.99 o 
   5   4  16       34.66       42.63      3.03 o 
   6   4  16      474.25      452.29     10.69 o 
   7   4  16       18.41       20.55      3.80 o 
   1   5  16        0.04        4.99      2.22 o 
   2   5  16     1002.50      938.67     12.46 o 
   3   5  16        2.50       12.29      2.51 o 
   4   5  16      686.51      630.25     10.50 o 
   5   5  16        3.49        3.53      2.29 o 
   6   5  16       66.17       54.95      3.50 o 
   7   5  16        5.03        7.47      3.44 o 
   0   6  16       27.96       39.56      5.32 o 
   1   6  16      122.91      120.24      3.61 o 
   2   6  16       46.02       53.38      3.23 o 
   3   6  16      193.25      175.56      5.72 o 
   4   6  16        5.19        6.90      2.78 o 
   5   6  16       36.30       42.73      3.77 o 
   6   6  16       49.13       50.26      4.02 o 
   1   7  16       52.13       57.49      3.37 o 
   2   7  16      519.67      500.19     10.44 o 
   3   7  16       47.89       48.60      3.84 o 
   4   7  16        7.02        6.23      2.86 o 
   0   8  16      187.10      172.97      8.32 o 
   1   8  16        0.13        2.88      2.82 o 
   2   8  16       11.01       11.43      3.03 o 
   1   1  17        0.21        9.04      2.41 o 
   2   1  17     1073.56     1035.94      9.88 o 
   3   1  17      100.32      108.56      3.04 o 
   4   1  17     1395.38     1310.99     20.53 o 
   5   1  17       34.11       33.23      3.24 o 
   6   1  17      159.50      147.05      5.67 o 
   7   1  17        4.40        5.02      3.14 o 
   8   1  17        0.71       -1.62      3.24 o 
   0   2  17      701.31      919.26     54.07 o 
   1   2  17      558.18      540.96      6.08 o 
   2   2  17       20.72       23.40      1.31 o 
   3   2  17       68.85       57.16      2.34 o 
   4   2  17      181.06      160.46      4.50 o 
   5   2  17      730.51      688.44     13.11 o 
   6   2  17      108.61      109.06      5.18 o 
   7   2  17       18.33       28.66      3.80 o 
   8   2  17       72.74       65.19      4.86 o 
   1   3  17        0.11        2.05      1.86 o 
   2   3  17     1024.91     1000.48     10.67 o 
   3   3  17     1024.64      915.67     16.45 o 
   4   3  17      280.26      267.70      5.59 o 
   5   3  17      143.07      149.34      5.52 o 
   6   3  17       44.31       41.51      3.90 o 
   7   3  17       71.00       68.80      5.65 o 
   8   3  17        2.33       12.19      3.65 o 
   0   4  17       85.57       87.87      4.74 o 
   1   4  17     1274.11     1203.07     20.38 o 
   2   4  17      237.09      231.65      4.11 o 
   3   4  17       62.06       62.68      2.79 o 
   4   4  17       78.32       74.66      3.10 o 
   5   4  17      305.72      289.40      6.36 o 
   6   4  17        4.73       12.74      3.47 o 
   7   4  17      209.12      225.69      7.77 o 
   1   5  17      454.25      424.05      6.60 o 
   2   5  17       57.18       60.54      3.02 o 
   3   5  17      301.53      314.41      9.59 o 
   4   5  17      195.13      203.05      5.51 o 
   5   5  17      257.98      237.19      6.01 o 
   6   5  17        0.03       -0.85      2.68 o 
   0   6  17      372.11      385.95      9.27 o 
   1   6  17      526.00      513.04      8.06 o 
   2   6  17       80.96       71.14      3.58 o 
   3   6  17       10.60        8.73      2.48 o 
   4   6  17        2.99        5.51      2.88 o 
   5   6  17      169.06      181.69      6.13 o 
   1   7  17       71.18       68.27      4.03 o 
   2   7  17        1.46        4.67      2.73 o 
   3   7  17      163.43      145.69      5.65 o 
   4   7  17        6.74        3.22      2.82 o 
   0   8  17        0.54        8.79      3.78 o 
   1   8  17       71.38       73.33      4.42 o 
   0   0  18     9542.10    10361.64    153.66 o 
   1   0  18      842.40      796.45     10.07 o 
   2   0  18      119.89      109.48      3.35 o 
   3   0  18      777.96      779.38     15.57 o 
   4   0  18     1998.98     1910.87     69.11 o 
   5   0  18      306.30      292.85     12.23 o 
   6   0  18        5.11        6.57     11.59 o 
   7   0  18      382.65      366.49     13.53 o 
   8   0  18      161.17      158.47     13.39 o 
   1   1  18     1906.09     2040.74     16.32 o 
   2   1  18      481.29      450.79      5.45 o 
   3   1  18      100.79       93.24      2.91 o 
   4   1  18     2092.19     1905.79     28.30 o 
   5   1  18        7.62        3.69      2.78 o 
   6   1  18       82.11       81.29      4.62 o 
   7   1  18       11.53       12.80      3.30 o 
   8   1  18       74.76       66.84      5.69 o 
   0   2  18      177.46      191.11      6.32 o 
   1   2  18       13.54       19.50      2.54 o 
   2   2  18     1665.73     1612.17     14.12 o 
   3   2  18      385.83      329.99      5.18 o 
   4   2  18       10.53        8.68      2.21 o 
   5   2  18      127.95      117.55      5.00 o 
   6   2  18      659.47      634.70     12.99 o 
   7   2  18       80.29       80.76      4.96 o 
   8   2  18       54.74       50.66      4.68 o 
   1   3  18      337.50      306.27      4.28 o 
   2   3  18      854.59      818.00      9.32 o 
   3   3  18       96.72       86.09      2.84 o 
   4   3  18       61.45       80.36      3.34 o 
   5   3  18       62.85       59.98      3.99 o 
   6   3  18       38.68       37.73      3.77 o 
   7   3  18       17.65       12.58      3.42 o 
   8   3  18      169.48      180.68      7.26 o 
   0   4  18     4272.65     4131.38    101.70 o 
   1   4  18       21.10       29.06      3.51 o 
   2   4  18      491.49      485.28      8.12 o 
   3   4  18      140.41      121.46      3.61 o 
   4   4  18       23.63       24.51      2.38 o 
   5   4  18       98.64       94.62      3.88 o 
   6   4  18        4.53        6.03      3.13 o 
   7   4  18        6.85        4.82      3.48 o 
   1   5  18      670.34      654.53      8.86 o 
   2   5  18       71.27       74.99      3.26 o 
   3   5  18       59.10       67.77      3.41 o 
   4   5  18       45.29       44.08      3.53 o 
   5   5  18        0.91        1.25      2.39 o 
   6   5  18        6.54        4.27      2.78 o 
   0   6  18      225.09      215.57      6.74 o 
   1   6  18       14.65       21.10      2.26 o 
   2   6  18        0.39        5.73      2.36 o 
   3   6  18        9.33        8.14      2.48 o 
   4   6  18       80.91       80.03      4.43 o 
   5   6  18        3.38        3.51      2.96 o 
   1   7  18        6.08        6.70      2.76 o 
   2   7  18       15.23       14.63      2.94 o 
   3   7  18       52.62       60.07      4.13 o 
   4   7  18       41.40       38.18      3.76 o 
   0   8  18       61.40       68.23     11.44 o 
   1   8  18       17.35       21.82      3.27 o 
   1   1  19     1754.48     1829.65     14.18 o 
   2   1  19     3089.12     2999.62     25.88 o 
   3   1  19      295.56      262.82      6.56 o 
   4   1  19     1283.06     1236.05     19.83 o 
   5   1  19      202.02      197.13      6.21 o 
   6   1  19      208.93      189.37      6.52 o 
   7   1  19        1.95        2.76      3.85 o 
   8   1  19        7.83        4.59      3.45 o 
   0   2  19      432.37      477.84      9.82 o 
   1   2  19       79.64       62.61      2.14 o 
   2   2  19       40.40       39.64      2.02 o 
   3   2  19       82.93       76.72      2.68 o 
   4   2  19       49.03       49.68      3.60 o 
   5   2  19       67.99       63.96      4.04 o 
   6   2  19       73.87       72.58      4.61 o 
   7   2  19      180.65      180.59      6.84 o 
   8   2  19        9.37       19.67      4.03 o 
   1   3  19      207.56      196.95      3.39 o 
   2   3  19       51.99       55.56      2.27 o 
   3   3  19      194.83      180.21      5.09 o 
   4   3  19      620.37      617.07      9.63 o 
   5   3  19      267.29      255.09      7.37 o 
   6   3  19        1.65       -0.43      2.92 o 
   7   3  19       62.14       62.99      4.68 o 
   0   4  19     1969.96     1913.08     47.39 o 
   1   4  19      788.67      770.01      9.03 o 
   2   4  19        7.01        9.27      1.93 o 
   3   4  19      113.27      115.36      3.59 o 
   4   4  19      138.24      123.59      3.85 o 
   5   4  19       44.19       55.37      3.75 o 
   6   4  19       25.24       35.96      3.86 o 
   7   4  19      159.50      136.79      6.33 o 
   1   5  19      624.78      616.81      9.13 o 
   2   5  19      274.58      277.90      5.82 o 
   3   5  19      579.20      525.30      9.28 o 
   4   5  19       42.96       40.51      2.87 o 
   5   5  19        0.47        4.79      2.48 o 
   6   5  19        5.00        3.08      2.99 o 
   0   6  19       46.51       48.48      4.21 o 
   1   6  19       52.68       46.05      2.88 o 
   2   6  19      334.97      311.78      6.99 o 
   3   6  19      182.42      168.76      5.20 o 
   4   6  19       51.41       53.91      3.92 o 
   5   6  19      152.80      130.45      5.39 o 
   1   7  19       20.64       24.59      3.21 o 
   2   7  19        0.07        4.07      2.70 o 
   3   7  19      170.99      188.21      6.42 o 
   4   7  19       82.17       95.50      4.96 o 
   0   0  20        3.94       17.40      2.89 o 
   1   0  20     2396.55     2378.07     26.67 o 
   2   0  20     2019.84     1896.06     30.35 o 
   3   0  20     1058.54     1069.73     20.61 o 
   4   0  20      530.63      516.75     14.85 o 
   5   0  20       12.68        8.36      4.13 o 
   6   0  20      367.31      329.63     14.31 o 
   7   0  20      350.75      325.92     12.97 o 
   8   0  20       22.77       24.45      5.55 o 
   1   1  20      483.69      506.71      4.68 o 
   2   1  20      358.39      350.18      8.16 o 
   3   1  20      260.54      223.94      4.41 o 
   4   1  20      328.01      321.62     10.80 o 
   5   1  20      343.75      334.03      8.33 o 
   6   1  20       23.75       29.28      3.59 o 
   7   1  20       81.28       78.79      4.86 o 
   8   1  20       67.94       74.58      5.18 o 
   0   2  20     6896.26     6963.42     81.76 o 
   1   2  20      651.48      624.87      6.58 o 
   2   2  20      171.97      167.34      3.60 o 
   3   2  20       22.06       29.34      2.03 o 
   4   2  20      521.10      511.74     11.67 o 
   5   2  20      193.20      185.58      6.20 o 
   6   2  20        0.13        1.91      3.00 o 
   7   2  20       37.75       40.42      4.21 o 
   8   2  20       61.72       68.16      5.09 o 
   1   3  20       26.83       32.98      2.59 o 
   2   3  20        4.13       20.49      2.45 o 
   3   3  20      315.25      330.14      5.28 o 
   4   3  20      577.17      525.02      8.68 o 
   5   3  20       22.13       17.23      3.20 o 
   6   3  20        1.08       -4.65      3.10 o 
   7   3  20        7.41        7.14      3.34 o 
   0   4  20      171.13      169.23      6.17 o 
   1   4  20        8.47       13.50      2.35 o 
   2   4  20      219.45      223.34      4.58 o 
   3   4  20       19.37       16.62      2.31 o 
   4   4  20        7.11       10.32      2.02 o 
   5   4  20       54.53       51.48      3.57 o 
   6   4  20      197.97      245.89      7.95 o 
   7   4  20        9.37        9.91      3.61 o 
   1   5  20      319.27      298.77      5.98 o 
   2   5  20       34.12       31.62      2.60 o 
   3   5  20       45.80       47.81      3.15 o 
   4   5  20        0.06        5.23      2.26 o 
   5   5  20        0.73       -3.30      2.40 o 
   6   5  20       10.76       14.68      3.08 o 
   0   6  20      103.81      113.87      5.19 o 
   1   6  20        6.29        2.79      2.13 o 
   2   6  20       97.06       99.63      4.45 o 
   3   6  20        7.25        8.21      2.51 o 
   4   6  20        6.63        1.93      2.54 o 
   5   6  20       22.06       20.97      3.47 o 
   1   7  20        0.09        0.75      2.64 o 
   2   7  20       45.16       49.73      3.82 o 
   3   7  20       99.59      101.12      4.98 o 
   1   1  21      156.28      159.53      2.68 o 
   2   1  21     2333.66     2277.74     21.58 o 
   3   1  21       64.98       60.88      3.35 o 
   4   1  21     2399.17     2317.96     34.00 o 
   5   1  21      124.33      117.49      5.08 o 
   6   1  21        4.98        1.93      2.97 o 
   7   1  21        0.96        5.73      3.24 o 
   8   1  21      165.93      183.21      7.31 o 
   0   2  21     3433.84     3521.21     42.94 o 
   1   2  21      423.48      421.97      5.06 o 
   2   2  21      277.64      267.30      4.17 o 
   3   2  21      461.05      455.34      6.23 o 
   4   2  21        8.97       12.85      3.62 o 
   5   2  21      103.54       98.86      4.84 o 
   6   2  21       17.21       26.65      3.63 o 
   7   2  21      187.83      170.58      6.77 o 
   1   3  21     1443.26     1431.74     13.81 o 
   2   3  21     5381.72     5319.70     92.20 o 
   3   3  21        5.33        6.00      1.79 o 
   4   3  21      286.06      279.19      5.96 o 
   5   3  21       44.67       39.94      3.73 o 
   6   3  21        0.11        3.00      3.04 o 
   7   3  21       18.15       15.74      3.68 o 
   0   4  21      480.43      481.16      9.99 o 
   1   4  21      172.67      162.56      3.84 o 
   2   4  21     1023.02      972.18     15.14 o 
   3   4  21        1.73       -0.49      1.76 o 
   4   4  21        9.89        5.48      1.98 o 
   5   4  21       36.48       25.94      3.08 o 
   6   4  21      669.96      636.14     13.80 o 
   7   4  21       47.43       56.89      4.75 o 
   1   5  21        0.56        2.62      2.01 o 
   2   5  21       43.21       41.84      2.79 o 
   3   5  21      195.65      189.46      6.24 o 
   4   5  21      568.94      590.58      9.52 o 
   5   5  21       28.19       31.17      3.42 o 
   6   5  21       11.47       12.01      2.99 o 
   0   6  21      851.98      875.16     19.18 o 
   1   6  21       83.86       81.21      3.54 o 
   2   6  21        1.84        5.09      2.42 o 
   3   6  21        8.70        5.94      2.46 o 
   4   6  21      106.96      112.88      5.08 o 
   5   6  21      119.25      129.36      5.51 o 
   1   7  21       35.38       38.12      3.24 o 
   2   7  21      147.75      142.59      5.63 o 
   3   7  21      252.77      233.15      7.24 o 
   0   0  22     3568.58     3770.00     58.16 o 
   1   0  22     1086.83     1010.79     12.67 o 
   2   0  22      485.98      445.62      6.79 o 
   3   0  22       25.27       10.85      3.21 o 
   4   0  22        0.58       -1.65      3.73 o 
   5   0  22      878.55      848.68     22.01 o 
   6   0  22        4.89        3.33      4.37 o 
   7   0  22       91.46       88.03      7.43 o 
   8   0  22      186.11      183.76     10.72 o 
   1   1  22      116.05      102.15      1.85 o 
   2   1  22      974.64      989.51     10.69 o 
   3   1  22      790.05      715.46     16.12 o 
   4   1  22        0.46        9.97      4.59 o 
   5   1  22      222.40      211.26      6.69 o 
   6   1  22        0.01       -2.38      2.91 o 
   7   1  22       35.96       35.94      4.03 o 
   8   1  22        3.91        8.37      3.59 o 
   0   2  22     1318.94     1322.01     20.50 o 
   1   2  22     1178.69     1118.95     10.57 o 
   2   2  22     1063.94      981.29     19.18 o 
   3   2  22      126.25      128.12      3.20 o 
   4   2  22        1.90        3.20      2.67 o 
   5   2  22      269.88      258.74      7.54 o 
   6   2  22      374.49      362.54      9.50 o 
   7   2  22       69.66       75.06      5.00 o 
   1   3  22        6.71       14.06      2.71 o 
   2   3  22      331.26      350.37      6.12 o 
   3   3  22      298.82      276.66      4.86 o 
   4   3  22        0.77       14.44      2.77 o 
   5   3  22       80.52       76.36      4.59 o 
   6   3  22        4.87        5.28      3.20 o 
   7   3  22       19.80       14.03      4.53 o 
   0   4  22       69.16       75.26      7.65 o 
   1   4  22       51.04       54.89      2.85 o 
   2   4  22        1.52        6.51      2.08 o 
   3   4  22        6.24        5.09      2.22 o 
   4   4  22        4.81        6.40      2.01 o 
   5   4  22        0.10       -1.75      2.34 o 
   6   4  22        8.96       14.61      3.68 o 
   1   5  22       66.64       67.22      3.13 o 
   2   5  22       21.73       28.28      2.59 o 
   3   5  22       18.24       13.96      2.54 o 
   4   5  22       61.21       65.97      3.39 o 
   5   5  22       12.30       13.42      3.83 o 
   6   5  22        7.43       11.81      3.05 o 
   0   6  22       29.35       49.02      3.98 o 
   1   6  22       24.59       29.79      2.71 o 
   2   6  22       12.61       16.62      2.55 o 
   3   6  22        0.02       -0.68      2.38 o 
   4   6  22       13.98       26.00      3.45 o 
   1   7  22       18.04       12.77      2.82 o 
   2   7  22        9.75       10.20      3.09 o 
   3   7  22       40.56       63.03      4.27 o 
   1   1  23       53.57       53.33      1.51 o 
   2   1  23     1591.15     1515.09     13.53 o 
   3   1  23      180.91      199.89      8.13 o 
   4   1  23      126.00      115.96      4.95 o 
   5   1  23      199.00      182.72      6.29 o 
   6   1  23        4.03       -0.50      3.07 o 
   7   1  23       21.23       23.77      3.73 o 
   0   2  23       61.69       97.36      9.24 o 
   1   2  23      311.64      304.01      7.10 o 
   2   2  23      348.27      320.79      6.26 o 
   3   2  23      514.55      494.25      9.41 o 
   4   2  23       60.38       63.20      3.97 o 
   5   2  23       83.35      102.05      5.05 o 
   6   2  23      234.43      223.04      7.43 o 
   7   2  23       17.59       25.93      3.91 o 
   1   3  23      354.92      371.86      5.64 o 
   2   3  23      121.18      117.10      3.01 o 
   3   3  23       87.58       85.75      2.88 o 
   4   3  23     1383.45     1384.52     18.37 o 
   5   3  23        9.64        7.65      3.11 o 
   6   3  23        0.05       -0.03      3.13 o 
   7   3  23       11.18       11.79      3.70 o 
   0   4  23     1939.92     1934.53     29.03 o 
   1   4  23       37.07       36.78      2.58 o 
   2   4  23       13.11       11.33      2.04 o 
   3   4  23        0.97       -1.60      1.76 o 
   4   4  23      183.33      170.13      4.70 o 
   5   4  23       11.39       14.02      2.77 o 
   6   4  23      135.93      155.61      6.61 o 
   1   5  23       80.27       85.26      3.44 o 
   2   5  23      963.58      958.29     13.25 o 
   3   5  23       20.82       18.76      2.70 o 
   4   5  23       32.05       37.57      2.95 o 
   5   5  23       10.96       10.73      2.98 o 
   0   6  23      164.83      166.05      7.44 o 
   1   6  23       59.00       54.47      3.19 o 
   2   6  23       90.35       94.40      3.92 o 
   3   6  23       14.80       15.65      3.11 o 
   4   6  23       19.56       22.58      2.80 o 
   1   7  23       79.83       81.87      4.17 o 
   2   7  23       15.74       15.46      3.29 o 
   0   0  24     1111.91     1151.82     20.19 o 
   1   0  24     1029.33      945.08     12.17 o 
   2   0  24      236.63      217.05      6.99 o 
   3   0  24        8.86        9.05      3.07 o 
   4   0  24       78.17       65.80      5.69 o 
   5   0  24      841.61      829.16     22.00 o 
   6   0  24       59.62       57.06      7.47 o 
   7   0  24       25.91       19.08      5.57 o 
   1   1  24        2.97        3.76      1.12 o 
   2   1  24       65.74       77.56      4.99 o 
   3   1  24     2380.74     2319.39     25.83 o 
   4   1  24        8.91       20.14      3.44 o 
   5   1  24        1.41        6.34      2.96 o 
   6   1  24        0.43       -3.56      3.10 o 
   7   1  24       57.62       64.18      4.77 o 
   0   2  24      898.09      880.87     11.86 o 
   1   2  24        2.14        8.26      1.43 o 
   2   2  24      150.27      140.22      3.09 o 
   3   2  24     1026.11     1003.74     13.10 o 
   4   2  24       74.26       72.99      4.25 o 
   5   2  24      430.62      400.79      9.85 o 
   6   2  24       88.70       94.18      5.31 o 
   7   2  24      264.77      266.32      8.65 o 
   1   3  24     2071.46     2058.35     20.35 o 
   2   3  24       15.46       22.52      2.00 o 
   3   3  24       33.02       35.81      2.24 o 
   4   3  24       21.46       30.51      2.89 o 
   5   3  24        0.32       -0.80      2.85 o 
   6   3  24        0.21       -0.92      3.09 o 
   7   3  24        0.01       -2.46      3.18 o 
   0   4  24      403.25      406.62      9.28 o 
   1   4  24      251.40      227.90      5.15 o 
   2   4  24      126.50      121.55      3.92 o 
   3   4  24      114.07       97.44      3.18 o 
   4   4  24       45.64       51.04      3.05 o 
   5   4  24        0.17        0.42      2.45 o 
   6   4  24      105.94      133.03      6.23 o 
   1   5  24        9.10        8.87      2.25 o 
   2   5  24       40.96       48.58      3.72 o 
   3   5  24       52.19       59.16      3.84 o 
   4   5  24        0.21        5.27      2.36 o 
   5   5  24       37.37       33.81      3.56 o 
   0   6  24      165.90      168.90      8.23 o 
   1   6  24       16.00       13.35      2.48 o 
   2   6  24       20.72       18.60      2.67 o 
   3   6  24        0.88       -0.46      2.39 o 
   4   6  24        2.40        3.09      2.51 o 
   1   7  24        0.76        2.79      2.66 o 
   1   1  25       72.53       60.71      1.85 o 
   2   1  25      308.37      291.74      6.82 o 
   3   1  25       20.11       34.37      3.34 o 
   4   1  25      612.31      607.29     12.27 o 
   5   1  25        9.18       11.51      3.13 o 
   6   1  25        6.38        1.87      3.16 o 
   7   1  25        0.36        0.95      3.34 o 
   0   2  25      140.28      160.43      8.56 o 
   1   2  25       27.83       30.79      1.84 o 
   2   2  25      267.20      241.67      4.13 o 
   3   2  25        0.49        6.16      2.10 o 
   4   2  25      130.39      130.04      4.75 o 
   5   2  25       32.60       29.30      3.59 o 
   6   2  25      175.66      185.88      7.91 o 
   7   2  25        0.02        7.79      3.75 o 
   1   3  25       29.84       58.38      5.54 o 
   2   3  25      567.08      563.12      7.15 o 
   3   3  25        9.11       11.71      1.90 o 
   4   3  25       55.82       44.34      3.43 o 
   5   3  25       31.67       30.85      3.72 o 
   6   3  25        2.95        1.64      3.31 o 
   0   4  25      883.51      865.68     15.54 o 
   1   4  25       87.09       90.34      3.47 o 
   2   4  25       50.03       56.74      3.32 o 
   3   4  25       30.48       29.38      2.28 o 
   4   4  25       46.48       45.65      3.04 o 
   5   4  25        9.38        7.59      2.87 o 
   6   4  25      237.93      259.40      7.70 o 
   1   5  25       19.15       24.11      2.59 o 
   2   5  25       25.59       26.16      2.72 o 
   3   5  25       10.98        9.88      2.36 o 
   4   5  25      406.68      432.95      8.88 o 
   5   5  25        4.87        6.34      3.03 o 
   0   6  25      692.55      653.41     16.23 o 
   1   6  25       13.02       11.61      2.47 o 
   2   6  25       10.55        7.07      2.48 o 
   3   6  25        1.02        2.62      2.80 o 
   4   6  25       82.92       70.12      3.72 o 
   1   7  25        1.24        4.74      4.01 o 
   0   0  26     2010.80     2081.52     40.34 o 
   1   0  26      183.49      171.56      6.36 o 
   2   0  26      464.58      409.39     15.81 o 
   3   0  26      521.37      515.59     10.66 o 
   4   0  26      849.35      852.16     24.36 o 
   5   0  26     1009.53      995.46     25.47 o 
   6   0  26     1007.35      978.72     26.01 o 
   7   0  26       23.06       19.44      5.83 o 
   1   1  26        0.38        2.33      1.25 o 
   2   1  26      891.96      834.60     10.44 o 
   3   1  26      996.16      963.08     12.82 o 
   4   1  26       40.34       48.63      3.93 o 
   5   1  26       61.69       62.38      4.36 o 
   6   1  26        0.00       -2.20      3.12 o 
   7   1  26       39.94       37.25      4.25 o 
   0   2  26     1807.90     1769.73     21.34 o 
   1   2  26      712.11      643.56      9.65 o 
   2   2  26       99.06       91.00      2.64 o 
   3   2  26       58.45       52.82      2.64 o 
   4   2  26      249.29      243.15      6.48 o 
   5   2  26      194.65      196.61      6.88 o 
   6   2  26       92.38       93.90      5.33 o 
   7   2  26       31.52       31.91      4.25 o 
   1   3  26       29.57       37.43      2.68 o 
   2   3  26       41.51       49.43      2.27 o 
   3   3  26      144.95      129.95      3.75 o 
   4   3  26      148.98      137.07      5.11 o 
   5   3  26       84.56       85.26      4.47 o 
   6   3  26        4.99        2.05      3.33 o 
   0   4  26     1534.01     1537.76     28.63 o 
   1   4  26       58.83       63.13      3.14 o 
   2   4  26      421.76      424.38      7.01 o 
   3   4  26       16.02       14.56      2.22 o 
   4   4  26       61.63       64.56      3.37 o 
   5   4  26       11.52        6.45      3.07 o 
   6   4  26      118.81      132.49      5.70 o 
   1   5  26      356.87      328.00      6.74 o 
   2   5  26      160.97      177.89      5.03 o 
   3   5  26       44.42       43.14      3.04 o 
   4   5  26      111.54      122.92      4.78 o 
   5   5  26        2.71        1.68      2.91 o 
   0   6  26       26.91       28.57      4.98 o 
   1   6  26        0.99        2.39      2.35 o 
   2   6  26       22.22       23.78      3.18 o 
   3   6  26        5.30        5.50      2.87 o 
   1   1  27       57.54       62.60      2.17 o 
   2   1  27      616.86      619.32      8.49 o 
   3   1  27       30.35       43.14      4.24 o 
   4   1  27       64.92       65.17      4.23 o 
   5   1  27       60.76       48.59      4.19 o 
   6   1  27        0.02       -3.90      3.04 o 
   7   1  27        0.02        1.12      3.40 o 
   0   2  27      119.21      153.29      6.35 o 
   1   2  27      191.78      194.08      4.78 o 
   2   2  27        3.18        5.07      1.65 o 
   3   2  27      108.02       98.25      3.30 o 
   4   2  27       77.03       72.35      3.95 o 
   5   2  27        6.55        1.10      3.07 o 
   6   2  27      219.49      210.27      7.53 o 
   1   3  27      369.78      338.66      5.19 o 
   2   3  27       20.30       20.34      2.00 o 
   3   3  27       38.26       42.15      2.77 o 
   4   3  27      501.07      542.29     10.77 o 
   5   3  27       12.34       14.63      3.00 o 
   6   3  27        8.61       11.22      3.52 o 
   0   4  27      159.26      179.70      7.35 o 
   1   4  27      118.48      104.99      3.77 o 
   2   4  27       77.69       82.15      3.19 o 
   3   4  27        1.25       -0.71      1.98 o 
   4   4  27       22.34       16.28      2.56 o 
   5   4  27       35.26       32.85      3.60 o 
   1   5  27        2.97        6.44      2.34 o 
   2   5  27      665.73      672.46     10.69 o 
   3   5  27       77.05       76.79      3.60 o 
   4   5  27        0.32        5.28      2.61 o 
   0   6  27       29.50       39.85      4.61 o 
   1   6  27       41.92       43.46      3.39 o 
   2   6  27       77.48       77.53      3.78 o 
   3   6  27        3.70       10.11      3.98 o 
   0   0  28     4169.14     4332.75     67.21 o 
   1   0  28      278.49      248.47      5.52 o 
   2   0  28       52.92       56.27      3.48 o 
   3   0  28       23.64       21.26      3.04 o 
   4   0  28      691.22      662.40     18.91 o 
   5   0  28      313.25      296.95     12.01 o 
   6   0  28       44.26       50.93      6.35 o 
   1   1  28        7.38       12.46      1.75 o 
   2   1  28      134.70      134.54      3.90 o 
   3   1  28      222.57      218.47      5.13 o 
   4   1  28      105.80       97.60      5.12 o 
   5   1  28       88.40       85.76      4.99 o 
   6   1  28       29.73       23.69      3.81 o 
   0   2  28       55.63       59.68      2.83 o 
   1   2  28      435.59      418.87      5.44 o 
   2   2  28      263.87      256.60      4.32 o 
   3   2  28      108.54      102.42      3.42 o 
   4   2  28        4.18        4.94      2.65 o 
   5   2  28       51.29       54.33      4.36 o 
   6   2  28      258.60      254.96      8.44 o 
   1   3  28       81.48       88.27      2.76 o 
   2   3  28       72.63       75.14      2.81 o 
   3   3  28      173.50      182.82      6.75 o 
   4   3  28       49.46       54.92      3.82 o 
   5   3  28       80.10       79.07      4.46 o 
   6   3  28        8.99        8.97      3.16 o 
   0   4  28      298.80      282.44      9.34 o 
   1   4  28       53.27       47.76      2.90 o 
   2   4  28       12.05       11.11      2.14 o 
   3   4  28        8.11        8.49      2.31 o 
   4   4  28       46.81       51.37      6.21 o 
   5   4  28        6.43        4.76      2.95 o 
   1   5  28       59.41       60.95      3.32 o 
   2   5  28      102.43      110.27      4.55 o 
   3   5  28        0.08        5.76      2.41 o 
   4   5  28       41.76       45.37      3.96 o 
   0   6  28      181.42      161.86      7.78 o 
   1   6  28        0.01       -1.59      2.44 o 
   2   6  28        2.62        4.09      2.48 o 
   1   1  29      368.97      331.43      5.18 o 
   2   1  29      143.89      149.54      3.81 o 
   3   1  29      123.83      130.02      4.09 o 
   4   1  29       52.49       62.10      3.78 o 
   5   1  29       51.89       50.77      4.31 o 
   6   1  29       68.84       66.14      4.89 o 
   0   2  29      318.95      324.78      6.76 o 
   1   2  29       93.67      100.53      2.64 o 
   2   2  29       15.01       15.60      2.02 o 
   3   2  29        7.31        7.60      2.05 o 
   4   2  29        0.05        2.16      2.56 o 
   5   2  29        0.54        0.13      2.74 o 
   6   2  29       40.86       53.73      4.62 o 
   1   3  29      218.83      215.53      4.15 o 
   2   3  29      521.67      516.25      7.41 o 
   3   3  29       28.13       34.14      2.53 o 
   4   3  29       44.62       45.18      3.69 o 
   5   3  29       90.87       90.72      4.69 o 
   0   4  29      164.81      169.05      7.27 o 
   1   4  29      207.73      220.62      5.81 o 
   2   4  29        0.53       -1.16      1.97 o 
   3   4  29       19.76       27.73      2.73 o 
   4   4  29        0.02        4.14      2.80 o 
   5   4  29       22.30       21.35      3.70 o 
   1   5  29      152.33      145.05      5.10 o 
   2   5  29       13.13       16.49      2.40 o 
   3   5  29      237.65      241.76      6.54 o 
   4   5  29      219.60      225.74      6.47 o 
   0   6  29       12.15       20.23      4.21 o 
   1   6  29        9.42        8.24      2.70 o 
   0   0  30       19.06       45.80      4.40 o 
   1   0  30       21.19       21.96      3.37 o 
   2   0  30      528.29      517.89     12.93 o 
   3   0  30        0.04       -1.51      3.42 o 
   4   0  30      126.25      126.34      8.01 o 
   5   0  30       14.99       10.78      6.37 o 
   6   0  30      143.69      162.29     10.93 o 
   1   1  30      106.71      103.16      2.89 o 
   2   1  30      253.00      267.38      5.22 o 
   3   1  30      119.10      142.24      4.80 o 
   4   1  30      287.07      280.54      7.22 o 
   5   1  30        0.17        2.31      3.22 o 
   6   1  30        9.06        6.51      4.05 o 
   0   2  30     1440.37     1421.37     20.04 o 
   1   2  30       31.64       43.04      2.01 o 
   2   2  30        1.57        3.93      1.86 o 
   3   2  30        7.55        4.02      1.98 o 
   4   2  30      191.31      195.62      6.12 o 
   5   2  30       43.07       39.93      3.64 o 
   6   2  30        0.30        8.63      3.58 o 
   1   3  30       44.86       59.06      3.32 o 
   2   3  30       16.32       25.45      2.38 o 
   3   3  30       22.82       17.47      2.46 o 
   4   3  30       66.41       67.74      4.20 o 
   5   3  30        1.05       -1.47      2.83 o 
   0   4  30        0.23        8.04      3.86 o 
   1   4  30        0.16        5.24      2.77 o 
   2   4  30        9.23       11.54      2.20 o 
   3   4  30       44.38       42.69      3.07 o 
   4   4  30       29.28       28.42      3.94 o 
   1   5  30        8.67        4.89      2.58 o 
   2   5  30        3.15        2.46      2.20 o 
   3   5  30       21.52       23.98      3.05 o 
   1   1  31        4.47        7.70      1.88 o 
   2   1  31      829.09      819.40     10.74 o 
   3   1  31        0.00        3.64      2.27 o 
   4   1  31      374.56      375.58      8.62 o 
   5   1  31       56.81       61.23      4.11 o 
   6   1  31        0.47       -1.42      3.35 o 
   0   2  31        0.17       46.82      5.15 o 
   1   2  31      216.88      242.86      5.70 o 
   2   2  31        0.61        7.92      2.01 o 
   3   2  31       24.59       31.98      2.56 o 
   4   2  31        3.47        6.18      2.88 o 
   5   2  31       53.25       49.71      3.91 o 
   1   3  31      161.97      162.78      3.65 o 
   2   3  31      260.59      252.28      5.37 o 
   3   3  31      147.57      143.46      4.61 o 
   4   3  31       93.44       93.56      4.73 o 
   5   3  31        4.64        7.61      2.96 o 
   0   4  31      307.33      307.32     12.76 o 
   1   4  31      201.59      213.29      5.39 o 
   2   4  31       14.99       15.18      2.44 o 
   3   4  31        4.12        5.39      2.36 o 
   4   4  31       63.11       66.24      4.68 o 
   1   5  31       67.14       73.42      4.35 o 
   2   5  31       94.54      101.96      3.82 o 
   3   5  31       53.46       59.09      3.70 o 
   0   0  32     1156.12     1358.56     30.55 o 
   1   0  32       20.13       29.34      4.18 o 
   2   0  32       49.32       41.74      5.84 o 
   3   0  32        2.63       -2.08      3.35 o 
   4   0  32      371.39      389.03     19.21 o 
   5   0  32       62.09       54.90      6.45 o 
   1   1  32       53.84       56.76      2.88 o 
   2   1  32      267.04      288.74      6.07 o 
   3   1  32       10.64        5.80      2.37 o 
   4   1  32      280.29      279.75      7.40 o 
   5   1  32        2.32        1.38      2.91 o 
   0   2  32       91.95       96.21      3.99 o 
   1   2  32        1.57       11.42      1.93 o 
   2   2  32      391.43      380.96      6.73 o 
   3   2  32        0.02        0.10      2.25 o 
   4   2  32        1.25        3.57      2.76 o 
   5   2  32       31.51       32.44      3.69 o 
   1   3  32        4.14        6.47      2.15 o 
   2   3  32      274.33      272.44      5.67 o 
   3   3  32       14.99       16.18      2.56 o 
   4   3  32        2.45        5.98      2.89 o 
   0   4  32      528.59      536.90     11.78 o 
   1   4  32        3.47       13.27      2.44 o 
   2   4  32       90.64       87.39      3.74 o 
   3   4  32        3.26        3.53      2.36 o 
   1   5  32       11.49       13.36      2.56 o 
   2   5  32        7.92       14.25      2.56 o 
   1   1  33       11.46        8.00      3.13 o 
   2   1  33      367.08      350.35      7.53 o 
   3   1  33       75.05       72.00      3.87 o 
   4   1  33      217.37      232.51      7.74 o 
   5   1  33        4.74        1.59      3.37 o 
   0   2  33        0.68       17.89      4.56 o 
   1   2  33      110.54      114.98      3.71 o 
   2   2  33        3.68       11.64      2.22 o 
   3   2  33       19.92       18.59      2.41 o 
   4   2  33       21.74       25.00      3.33 o 
   5   2  33        2.25        5.18      3.09 o 
   1   3  33      161.58      171.05      4.08 o 
   2   3  33      181.62      192.47      5.21 o 
   3   3  33       34.05       46.27      3.20 o 
   4   3  33      159.86      163.32      5.98 o 
   0   4  33      152.84      142.59      5.93 o 
   1   4  33       91.74       96.78      4.22 o 
   2   4  33        3.58        5.56      2.33 o 
   3   4  33       16.31       14.46      2.60 o 
   1   5  33       34.78       38.82      3.12 o 
   0   0  34       81.37       77.78     10.07 o 
   1   0  34       26.25       18.95      3.97 o 
   2   0  34      490.35      499.29     13.29 o 
   3   0  34       21.77       21.75      4.29 o 
   4   0  34        2.37        0.61      4.33 o 
   5   0  34      158.07      159.98     10.35 o 
   1   1  34        4.26        4.63      2.43 o 
   2   1  34      146.42      162.62      5.21 o 
   3   1  34       33.59       30.03      3.18 o 
   4   1  34      109.18      120.16      7.23 o 
   5   1  34        6.42       10.25      3.74 o 
   0   2  34      901.45      921.23     16.85 o 
   1   2  34        0.03        8.13      2.41 o 
   2   2  34        0.12       -1.90      2.04 o 
   3   2  34        9.46        8.43      2.50 o 
   4   2  34      141.39      146.56      5.65 o 
   1   3  34        3.14       12.68      2.60 o 
   2   3  34       23.35       36.47      2.88 o 
   3   3  34       48.61       50.38      3.36 o 
   4   3  34       51.24       52.57      4.00 o 
   0   4  34       66.54       74.06      4.74 o 
   1   4  34        6.19        7.40      2.24 o 
   2   4  34       58.96       62.15      3.69 o 
   1   1  35       18.86       22.51      2.84 o 
   2   1  35      146.43      165.31      5.33 o 
   3   1  35       26.63       32.96      3.34 o 
   4   1  35      246.78      267.69      8.58 o 
   0   2  35      192.71      193.12      6.64 o 
   1   2  35       25.68       39.06      3.31 o 
   2   2  35       21.91       26.65      2.85 o 
   3   2  35        2.10       -1.02      2.51 o 
   4   2  35        3.82       15.57      3.36 o 
   1   3  35       43.12       52.41      3.35 o 
   2   3  35      265.84      283.50      7.75 o 
   3   3  35      102.37      104.57      4.30 o 
   0   4  35        0.46        8.20      3.29 o 
   1   4  35       41.79       44.13      3.26 o 
   0   0  36     1305.15     1237.72     45.97 o 
   1   0  36       31.54       21.82      4.10 o 
   2   0  36       70.23       73.04      8.91 o 
   3   0  36       50.08       57.33      5.37 o 
   4   0  36       35.80       33.38      6.20 o 
   1   1  36        0.43        2.48      3.03 o 
   2   1  36       17.34       44.31      3.47 o 
   3   1  36      140.24      141.42      5.28 o 
   4   1  36      133.34      139.97      6.46 o 
   0   2  36      211.92      206.62      8.15 o 
   1   2  36       70.44       63.65      4.28 o 
   2   2  36      258.31      267.60      6.93 o 
   3   2  36        0.63       -1.97      2.84 o 
   1   3  36       30.40       35.29      5.07 o 
   2   3  36      116.41      122.19      5.28 o 
   1   1  37        0.23       -1.42      2.98 o 
   2   1  37      476.83      493.45      9.75 o 
   3   1  37       48.47       55.75      3.96 o 
   0   2  37        0.02        9.93      5.75 o 
   1   2  37        5.56       15.96      3.40 o 
   2   2  37       49.00       61.56      4.01 o 
   3   2  37        3.95        7.06      3.26 o 
   1   3  37        9.65       13.34      3.48 o 
   0   0  38      318.78      257.72     18.18 o 
   1   0  38      119.84      109.71     17.01 o 
   2   0  38      248.56      283.86     10.10 o 
   3   0  38        1.67       -3.98      3.98 o 
   1   1  38        5.67        4.68      3.13 o 
   2   1  38       14.81       37.84      3.55 o 
   0   2  38      544.90      568.43     55.89 o 
   1   2  38       35.20       29.55      3.75 o 
   2   2  38       91.76       83.62      4.95 o 
   1   1  39       21.98       18.79      4.28 o 
   0   2  39      241.39      272.54     16.28 o 
   0   0  40      334.32      381.89     22.72 o 
                                                 
